# Supplementary material for: 2-Methyl-3-(2-methyl­phen­yl)-4-oxo-3,4-dihydro­quinazolin-8-yl 4-chloro­benzoate
Source: Acta Crystallogr Sect E Struct Rep Online. 2012 Jun 13;68(Pt 7):o2052–3. doi: 10.1107/S1600536812025147 (PMC3393320; doi:10.1107/S1600536812025147)
Supplement: Supplementary file 1 [file e-68-o2052-sup1.cif]

##############################################################################
#                                                                            #
# This CIF contains the data in a paper accepted for publication in          #
# Acta Crystallographica Section E. It conforms to the requirements of       #
# Notes for Authors for Acta Crystallographica Section E, and has been       #
# peer reviewed under the auspices of the IUCr Commission on Journals.       #
#                                                                            #
# Full details of the Crystallographic Information File format               #
# are given in the paper "The Crystallographic Information File (CIF):       #
# a New Standard Archive File for Crystallography" by S. R. Hall, F. H.      #
# Allen and I. D. Brown [Acta Cryst. (1991), A47, 655-685].                  #
#                                                                            #
# The current version of the core CIF dictionary is obtainable from          #
# ftp://ftp.iucr.org/pub/cif_core.dic.                                       #
#                                                                            #
# Software is freely available for graphical display of the structure(s)     #
# in this CIF. For information consult the CIF software page                 #
# http://www.iucr.org/resources/cif/software.                                #
#                                                                            #
# This file may be used for bona fide research purposes within the           #
# scientific community so long as proper attribution is given to the journal # 
# article from which it was obtained.                                        #
#                                                                            #
##############################################################################
data_global
_audit_creation_method     SHELXL-97
_journal_date_recd_electronic     2012-05-31
_journal_date_accepted     2012-06-02
_journal_name_full     'Acta Crystallographica, Section E'
_journal_year     2012
_journal_volume     68
_journal_issue      7
_journal_page_first     o2052
_journal_page_last     o2053
_journal_paper_category     QO
_journal_paper_doi     10.1107/S1600536812025147
_journal_coeditor_code     HB6831
_publ_contact_author_name     ' Edward RT Tiekink '
_publ_contact_author_address
;
Department of Chemistry, University of Malaya,
50603 Kuala Lumpur, Malaysia
;
_publ_contact_author_email
;
Edward.Tiekink@gmail.com
;
_publ_contact_author_fax     ' +60 3 7967 4193 '
_publ_contact_author_phone     ' +60 3 7967 6775 '
_publ_section_title
;
2-Methyl-3-(2-methylphenyl)-4-oxo-3,4-dihydroquinazolin-8-yl 4-chlorobenzoate
;
loop_
    _publ_author_name
    _publ_author_footnote
    _publ_author_address
    'Adel S. El-Azab'
;
 Additional correspondence author, e-mail: adelazaba@yahoo.com.
;
;
Department of Pharmaceutical Chemistry, College of Pharmacy,
King Saud University, Riyadh 11451, Saudi Arabia
Department of Organic Chemistry, Faculty of Pharmacy, Al-Azhar University,
 Cairo 11884, Egypt
;
    'Alaa A.-M. Abdel-Aziz' .
;
Department of Pharmaceutical Chemistry, College of Pharmacy,
King Saud University, Riyadh 11451, Saudi Arabia
Department of Medicinal Chemistry, Faculty of Pharmacy,
University of Mansoura, Mansoura 35516, Egypt
;
    'Amer M. Alanazi' .
;
Department of Pharmaceutical Chemistry, College of Pharmacy,
King Saud University, Riyadh 11451, Saudi Arabia
;
    'Ng, Seik Weng' .
;
     Department of Chemistry
     University of Malaya
     50603 Kuala Lumpur
     Malaysia
     Chemistry Department
     Faculty of Science
     King Abdulaziz University
     PO Box 80203 Jeddah
     Saudi Arabia
;
    'Tiekink, Edward R. T.' .
;
Department of Chemistry, University of Malaya,
50603 Kuala Lumpur, Malaysia
;
_publ_section_synopsis     .
data_I
_audit_creation_method     SHELXL-97
_chemical_name_systematic
;
2-Methyl-3-(2-methylphenyl)-4-oxo-3,4-dihydroquinazolin-8-yl 4-chlorobenzoate
;
_chemical_name_common     ?
_chemical_formula_moiety     'C23 H17 Cl N2 O3'
_chemical_formula_sum     'C23 H17 Cl N2 O3'
_chemical_formula_iupac     'C23 H17 Cl N2 O3'
_chemical_formula_weight     404.84
_chemical_melting_point     ?
_symmetry_cell_setting     monoclinic
_symmetry_space_group_name_H-M     'P 21/c'
_symmetry_space_group_name_Hall     '-P 2ybc'
loop_
    _symmetry_equiv_pos_as_xyz
    'x, y, z'
    '-x, y+1/2, -z+1/2'
    '-x, -y, -z'
    'x, -y-1/2, z-1/2'
_cell_length_a     18.6703(5)
_cell_length_b     7.6203(2)
_cell_length_c     13.3756(3)
_cell_angle_alpha     90.00
_cell_angle_beta     98.006(3)
_cell_angle_gamma     90.00
_cell_volume     1884.44(8)
_cell_formula_units_Z     4
_cell_measurement_reflns_used     3710
_cell_measurement_theta_min     3.33
_cell_measurement_theta_max     76.20
_cell_measurement_temperature     100(2)
_exptl_crystal_description     prism
_exptl_crystal_colour     colourless
_exptl_crystal_size_max     0.25
_exptl_crystal_size_mid     0.15
_exptl_crystal_size_min     0.15
_exptl_crystal_density_diffrn     1.427
_exptl_crystal_density_meas     ?
_exptl_crystal_density_method     'not measured'
_exptl_crystal_F_000     840
_exptl_absorpt_coefficient_mu     2.033
_exptl_absorpt_correction_type     multi-scan
_exptl_absorpt_process_details     '(CrysAlis PRO; Agilent, 2012)'
_exptl_absorpt_correction_T_min     0.6305
_exptl_absorpt_correction_T_max     0.7502
_diffrn_ambient_temperature     100(2)
_diffrn_radiation_type     CuK\a
_diffrn_radiation_wavelength     1.54184
_diffrn_radiation_source     'SuperNova (Cu) X-ray Source'
_diffrn_radiation_monochromator     Mirror
_diffrn_measurement_device_type
                     'Agilent SuperNova Dual diffractometer with Atlas detector'
_diffrn_measurement_method     '\w scan'
_diffrn_detector_area_resol_mean     10.4041
_diffrn_reflns_number     7495
_diffrn_reflns_av_R_equivalents     0.0195
_diffrn_reflns_av_sigmaI/netI     0.0230
_diffrn_reflns_theta_min     4.78
_diffrn_reflns_theta_max     76.40
_diffrn_reflns_theta_full     76.40
_diffrn_measured_fraction_theta_max     0.978
_diffrn_measured_fraction_theta_full     0.978
_diffrn_reflns_limit_h_min     -22
_diffrn_reflns_limit_h_max     23
_diffrn_reflns_limit_k_min     -9
_diffrn_reflns_limit_k_max     6
_diffrn_reflns_limit_l_min     -14
_diffrn_reflns_limit_l_max     16
_diffrn_standards_number     0
_diffrn_standards_interval_count     0
_diffrn_standards_interval_time     0
_diffrn_standards_decay_%     0
_reflns_number_total     3883
_reflns_number_gt     3529
_reflns_threshold_expression     I>2\s(I)
_refine_ls_structure_factor_coef     Fsqd
_refine_ls_matrix_type     full
_refine_ls_R_factor_all     0.0437
_refine_ls_R_factor_gt     0.0399
_refine_ls_wR_factor_gt     0.1045
_refine_ls_wR_factor_ref     0.1077
_refine_ls_goodness_of_fit_ref     1.038
_refine_ls_restrained_S_all     1.037
_refine_ls_number_reflns     3883
_refine_ls_number_parameters     287
_refine_ls_number_restraints     16
_refine_ls_hydrogen_treatment     constr
_refine_ls_weighting_scheme     calc
_refine_ls_weighting_details
         'calc w=1/[\s^2^(Fo^2^)+(0.0584P)^2^+0.9858P] where P=(Fo^2^+2Fc^2^)/3'
_atom_sites_solution_hydrogens     geom
_atom_sites_solution_primary     direct
_atom_sites_solution_secondary     difmap
_refine_ls_shift/su_max     0.001
_refine_ls_shift/su_mean     0.000
_refine_diff_density_max     0.384
_refine_diff_density_min     -0.415
_refine_ls_extinction_method     none
_refine_ls_extinction_coef     ?
loop_
    _atom_type_symbol
    _atom_type_description
    _atom_type_scat_dispersion_real
    _atom_type_scat_dispersion_imag
    _atom_type_scat_source
    'C' 'C' 0.0181 0.0091
                         'International Tables Vol C Tables 4.2.6.8 and 6.1.1.4'
    'H' 'H' 0.0000 0.0000
                         'International Tables Vol C Tables 4.2.6.8 and 6.1.1.4'
    'N' 'N' 0.0311 0.0180
                         'International Tables Vol C Tables 4.2.6.8 and 6.1.1.4'
    'O' 'O' 0.0492 0.0322
                         'International Tables Vol C Tables 4.2.6.8 and 6.1.1.4'
    'Cl' 'Cl' 0.3639 0.7018
                         'International Tables Vol C Tables 4.2.6.8 and 6.1.1.4'
_computing_data_collection     'CrysAlis PRO (Agilent, 2012)'
_computing_cell_refinement     'CrysAlis PRO (Agilent, 2012)'
_computing_data_reduction     'CrysAlis PRO (Agilent, 2012)'
_computing_structure_solution     'SHELXS97 (Sheldrick, 2008)'
_computing_structure_refinement     'SHELXL97 (Sheldrick, 2008)'
_computing_molecular_graphics
;
ORTEP-3 (Farrugia, 1997) and DIAMOND (Brandenburg, 2006)
;
_computing_publication_material     'publCIF (Westrip, 2010)'
loop_
    _atom_site_type_symbol
    _atom_site_label
    _atom_site_fract_x
    _atom_site_fract_y
    _atom_site_fract_z
    _atom_site_U_iso_or_equiv
    _atom_site_adp_type
    _atom_site_calc_flag
    _atom_site_refinement_flags
    _atom_site_occupancy
    _atom_site_symmetry_multiplicity
    _atom_site_disorder_assembly
    _atom_site_disorder_group
    Cl Cl1 0.62417(2) 0.78020(5) 0.29279(3) 0.02700(13) Uani d . 1 1 A .
    O O1 0.10707(7) 0.32870(18) 0.65344(9) 0.0316(3) Uani d . 1 1 . .
    O O2 0.31981(6) 0.91961(15) 0.49641(9) 0.0248(3) Uani d . 1 1 A .
    O O3 0.37759(6) 0.72310(14) 0.60522(8) 0.0183(2) Uani d . 1 1 A .
    N N1 0.17437(8) 0.3089(2) 0.52309(10) 0.0243(3) Uani d D 1 1 . .
    N N2 0.27604(7) 0.49071(17) 0.51250(9) 0.0174(3) Uani d . 1 1 . .
    C C1 0.13094(9) 0.1590(2) 0.48158(13) 0.0196(4) Uani d PD 0.871(3) 1 A 1
    C C2 0.15124(10) -0.0104(2) 0.51140(14) 0.0216(4) Uani d PD 0.871(3) 1 A 1
    H H2 0.1935 -0.0302 0.5585 0.026 Uiso calc PR 0.871(3) 1 A 1
    C C3 0.10906(10) -0.1505(3) 0.47157(14) 0.0251(4) Uani d PD 0.871(3) 1 A 1
    H H3 0.1227 -0.2673 0.4905 0.030 Uiso calc PR 0.871(3) 1 A 1
    C C4 0.04682(11) -0.1196(3) 0.40390(15) 0.0262(4) Uani d PD 0.871(3) 1 A 1
    H H4 0.0176 -0.2151 0.3769 0.031 Uiso calc PR 0.871(3) 1 A 1
    C C5 0.02748(11) 0.0501(3) 0.37602(15) 0.0260(5) Uani d PD 0.871(3) 1 A 1
    H H5 -0.0150 0.0694 0.3293 0.031 Uiso calc PR 0.871(3) 1 A 1
    C C6 0.06855(10) 0.1944(2) 0.41446(13) 0.0223(4) Uani d PD 0.871(3) 1 A 1
    C C7 0.04656(12) 0.3783(3) 0.38574(17) 0.0308(5) Uani d PD 0.871(3) 1 A 1
    H H7A 0.0437 0.4472 0.4469 0.046 Uiso calc PR 0.871(3) 1 A 1
    H H7B -0.0008 0.3772 0.3437 0.046 Uiso calc PR 0.871(3) 1 A 1
    H H7C 0.0824 0.4308 0.3478 0.046 Uiso calc PR 0.871(3) 1 A 1
    C C1' 0.1078(5) 0.2358(13) 0.4647(8) 0.0196(4) Uani d PD 0.129 1 A 2
    C C2' 0.0550(6) 0.3062(16) 0.3940(9) 0.0216(4) Uani d PD 0.129 1 A 2
    H H2' 0.0562 0.4281 0.3793 0.026 Uiso calc PR 0.129(3) 1 A 2
    C C3' 0.0004(6) 0.2041(13) 0.3439(9) 0.0251(4) Uani d PD 0.129 1 A 2
    H H3' -0.0368 0.2548 0.2970 0.030 Uiso calc PR 0.129(3) 1 A 2
    C C4' 0.0012(7) 0.0255(14) 0.3637(10) 0.0262(4) Uani d PD 0.129 1 A 2
    H H4' -0.0356 -0.0477 0.3297 0.031 Uiso calc PR 0.129(3) 1 A 2
    C C5' 0.0552(6) -0.0469(15) 0.4329(9) 0.0260(5) Uani d PD 0.129 1 A 2
    H H5' 0.0561 -0.1702 0.4434 0.031 Uiso calc PR 0.129(3) 1 A 2
    C C6' 0.1086(6) 0.0571(13) 0.4875(8) 0.0223(4) Uani d PD 0.129 1 A 2
    C C7' 0.1625(7) -0.0153(18) 0.5711(10) 0.0308(5) Uani d PD 0.129 1 A 2
    H H7'1 0.2114 -0.0037 0.5529 0.046 Uiso calc PR 0.129(3) 1 A 2
    H H7'2 0.1520 -0.1394 0.5815 0.046 Uiso calc PR 0.129(3) 1 A 2
    H H7'3 0.1594 0.0501 0.6335 0.046 Uiso calc PR 0.129(3) 1 A 2
    C C8 0.24217(9) 0.2826(2) 0.37860(12) 0.0235(3) Uani d . 1 1 . .
    H H8A 0.2804 0.3440 0.3492 0.035 Uiso calc R 1 1 A .
    H H8B 0.1969 0.2879 0.3317 0.035 Uiso calc R 1 1 . .
    H H8C 0.2561 0.1597 0.3911 0.035 Uiso calc R 1 1 . .
    C C9 0.23159(8) 0.3684(2) 0.47614(11) 0.0194(3) Uani d . 1 1 A .
    C C10 0.15779(9) 0.3829(2) 0.61339(11) 0.0227(3) Uani d . 1 1 A .
    C C11 0.20631(8) 0.5246(2) 0.65359(11) 0.0180(3) Uani d . 1 1 . .
    C C12 0.19532(8) 0.6111(2) 0.74303(11) 0.0200(3) Uani d . 1 1 A .
    H H12 0.1550 0.5818 0.7759 0.024 Uiso calc R 1 1 . .
    C C13 0.24322(9) 0.7383(2) 0.78277(11) 0.0213(3) Uani d . 1 1 . .
    H H13 0.2356 0.7983 0.8426 0.026 Uiso calc R 1 1 A .
    C C14 0.30343(9) 0.77953(19) 0.73509(11) 0.0199(3) Uani d . 1 1 A .
    H H14 0.3370 0.8659 0.7633 0.024 Uiso calc R 1 1 . .
    C C15 0.31367(8) 0.6948(2) 0.64760(11) 0.0179(3) Uani d . 1 1 . .
    C C16 0.26491(8) 0.5679(2) 0.60282(10) 0.0171(3) Uani d . 1 1 A .
    C C17 0.37191(8) 0.83016(19) 0.52257(11) 0.0173(3) Uani d . 1 1 . .
    C C18 0.43716(8) 0.81991(19) 0.47050(11) 0.0175(3) Uani d . 1 1 A .
    C C19 0.43557(9) 0.9123(2) 0.38000(11) 0.0205(3) Uani d . 1 1 . .
    H H19 0.3948 0.9827 0.3558 0.025 Uiso calc R 1 1 A .
    C C20 0.49338(9) 0.9014(2) 0.32531(11) 0.0220(3) Uani d . 1 1 A .
    H H20 0.4925 0.9635 0.2635 0.026 Uiso calc R 1 1 . .
    C C21 0.55220(9) 0.7988(2) 0.36223(12) 0.0208(3) Uani d . 1 1 . .
    C C22 0.55602(9) 0.7088(2) 0.45344(12) 0.0212(3) Uani d . 1 1 A .
    H H22 0.5975 0.6413 0.4783 0.025 Uiso calc R 1 1 . .
    C C23 0.49768(9) 0.7204(2) 0.50707(12) 0.0196(3) Uani d . 1 1 . .
    H H23 0.4991 0.6598 0.5694 0.024 Uiso calc R 1 1 A .
loop_
    _atom_site_aniso_label
    _atom_site_aniso_U_11
    _atom_site_aniso_U_22
    _atom_site_aniso_U_33
    _atom_site_aniso_U_12
    _atom_site_aniso_U_13
    _atom_site_aniso_U_23
    Cl1 0.0307(2) 0.0241(2) 0.0300(2) -0.00170(15) 0.01781(16) -0.00279(15)
    O1 0.0292(6) 0.0445(7) 0.0237(6) -0.0170(6) 0.0128(5) -0.0074(5)
    O2 0.0219(6) 0.0272(6) 0.0262(6) 0.0043(5) 0.0061(4) 0.0070(5)
    O3 0.0159(5) 0.0213(5) 0.0180(5) -0.0016(4) 0.0036(4) 0.0032(4)
    N1 0.0256(7) 0.0319(7) 0.0167(6) -0.0115(6) 0.0072(5) -0.0051(5)
    N2 0.0189(6) 0.0188(6) 0.0152(6) -0.0011(5) 0.0049(5) 0.0009(5)
    C1 0.0204(9) 0.0219(10) 0.0172(8) -0.0032(7) 0.0052(7) -0.0029(7)
    C2 0.0199(9) 0.0256(9) 0.0199(9) -0.0003(7) 0.0042(7) -0.0007(7)
    C3 0.0270(10) 0.0236(9) 0.0263(9) -0.0034(7) 0.0091(7) -0.0006(7)
    C4 0.0250(10) 0.0303(10) 0.0245(9) -0.0094(8) 0.0079(7) -0.0086(8)
    C5 0.0188(9) 0.0388(11) 0.0209(9) -0.0035(8) 0.0043(7) -0.0079(8)
    C6 0.0231(9) 0.0255(10) 0.0192(8) 0.0026(7) 0.0065(7) -0.0012(7)
    C7 0.0290(11) 0.0287(11) 0.0329(10) 0.0062(8) -0.0020(8) 0.0016(9)
    C1' 0.0204(9) 0.0219(10) 0.0172(8) -0.0032(7) 0.0052(7) -0.0029(7)
    C2' 0.0199(9) 0.0256(9) 0.0199(9) -0.0003(7) 0.0042(7) -0.0007(7)
    C3' 0.0270(10) 0.0236(9) 0.0263(9) -0.0034(7) 0.0091(7) -0.0006(7)
    C4' 0.0250(10) 0.0303(10) 0.0245(9) -0.0094(8) 0.0079(7) -0.0086(8)
    C5' 0.0188(9) 0.0388(11) 0.0209(9) -0.0035(8) 0.0043(7) -0.0079(8)
    C6' 0.0231(9) 0.0255(10) 0.0192(8) 0.0026(7) 0.0065(7) -0.0012(7)
    C7' 0.0290(11) 0.0287(11) 0.0329(10) 0.0062(8) -0.0020(8) 0.0016(9)
    C8 0.0294(8) 0.0258(8) 0.0170(7) -0.0046(6) 0.0091(6) -0.0032(6)
    C9 0.0207(7) 0.0236(7) 0.0148(6) -0.0020(6) 0.0054(5) 0.0016(6)
    C10 0.0224(8) 0.0315(8) 0.0151(7) -0.0054(7) 0.0055(6) -0.0017(6)
    C11 0.0182(7) 0.0210(7) 0.0147(6) -0.0003(6) 0.0027(5) 0.0014(6)
    C12 0.0214(7) 0.0234(7) 0.0161(7) 0.0010(6) 0.0063(5) 0.0023(6)
    C13 0.0276(8) 0.0208(7) 0.0160(7) 0.0023(6) 0.0053(6) -0.0010(6)
    C14 0.0230(7) 0.0174(7) 0.0187(7) -0.0009(6) 0.0005(6) 0.0003(6)
    C15 0.0167(7) 0.0193(7) 0.0177(7) 0.0000(6) 0.0031(5) 0.0036(6)
    C16 0.0185(7) 0.0186(7) 0.0144(6) 0.0018(6) 0.0027(5) 0.0026(5)
    C17 0.0189(7) 0.0160(6) 0.0169(6) -0.0033(6) 0.0017(5) -0.0011(5)
    C18 0.0196(7) 0.0160(6) 0.0175(7) -0.0038(6) 0.0039(5) -0.0021(5)
    C19 0.0220(8) 0.0206(7) 0.0188(7) -0.0010(6) 0.0019(6) 0.0008(6)
    C20 0.0288(8) 0.0203(7) 0.0174(7) -0.0042(6) 0.0054(6) 0.0003(6)
    C21 0.0235(8) 0.0188(7) 0.0221(7) -0.0052(6) 0.0100(6) -0.0052(6)
    C22 0.0217(8) 0.0175(7) 0.0252(7) 0.0005(6) 0.0060(6) -0.0001(6)
    C23 0.0219(7) 0.0180(7) 0.0193(7) -0.0014(6) 0.0045(6) 0.0003(6)
loop_
    _geom_bond_atom_site_label_1
    _geom_bond_atom_site_label_2
    _geom_bond_site_symmetry_2
    _geom_bond_distance
    _geom_bond_publ_flag
    Cl1 C21 . 1.7424(16) ?
    O1 C10 . 1.223(2) ?
    O2 C17 . 1.1993(19) ?
    O3 C17 . 1.3661(18) ?
    O3 C15 . 1.4075(18) ?
    N1 C9 . 1.389(2) ?
    N1 C10 . 1.406(2) ?
    N1 C1 . 1.465(2) ?
    N1 C1' . 1.481(7) ?
    N2 C9 . 1.297(2) ?
    N2 C16 . 1.3852(19) ?
    C1 C2 . 1.388(3) ?
    C1 C6 . 1.394(2) ?
    C2 C3 . 1.388(3) ?
    C2 H2 . 0.9500 ?
    C3 C4 . 1.390(3) ?
    C3 H3 . 0.9500 ?
    C4 C5 . 1.380(3) ?
    C4 H4 . 0.9500 ?
    C5 C6 . 1.397(3) ?
    C5 H5 . 0.9500 ?
    C6 C7 . 1.495(3) ?
    C7 H7A . 0.9800 ?
    C7 H7B . 0.9800 ?
    C7 H7C . 0.9800 ?
    C1' C2' . 1.376(9) ?
    C1' C6' . 1.395(8) ?
    C2' C3' . 1.380(9) ?
    C2' H2' . 0.9500 ?
    C3' C4' . 1.386(9) ?
    C3' H3' . 0.9500 ?
    C4' C5' . 1.385(9) ?
    C4' H4' . 0.9500 ?
    C5' C6' . 1.397(9) ?
    C5' H5' . 0.9500 ?
    C6' C7' . 1.502(9) ?
    C7' H7'1 . 0.9800 ?
    C7' H7'2 . 0.9800 ?
    C7' H7'3 . 0.9800 ?
    C8 C9 . 1.497(2) ?
    C8 H8A . 0.9800 ?
    C8 H8B . 0.9800 ?
    C8 H8C . 0.9800 ?
    C10 C11 . 1.463(2) ?
    C11 C16 . 1.405(2) ?
    C11 C12 . 1.406(2) ?
    C12 C13 . 1.374(2) ?
    C12 H12 . 0.9500 ?
    C13 C14 . 1.403(2) ?
    C13 H13 . 0.9500 ?
    C14 C15 . 1.373(2) ?
    C14 H14 . 0.9500 ?
    C15 C16 . 1.404(2) ?
    C17 C18 . 1.487(2) ?
    C18 C23 . 1.392(2) ?
    C18 C19 . 1.397(2) ?
    C19 C20 . 1.388(2) ?
    C19 H19 . 0.9500 ?
    C20 C21 . 1.382(2) ?
    C20 H20 . 0.9500 ?
    C21 C22 . 1.393(2) ?
    C22 C23 . 1.388(2) ?
    C22 H22 . 0.9500 ?
    C23 H23 . 0.9500 ?
loop_
    _geom_angle_atom_site_label_1
    _geom_angle_atom_site_label_2
    _geom_angle_atom_site_label_3
    _geom_angle_site_symmetry_1
    _geom_angle_site_symmetry_3
    _geom_angle
    _geom_angle_publ_flag
    C17 O3 C15 . . 116.28(11) ?
    C9 N1 C10 . . 122.22(13) ?
    C9 N1 C1 . . 120.22(13) ?
    C10 N1 C1 . . 117.50(13) ?
    C9 N1 C1' . . 121.7(5) ?
    C10 N1 C1' . . 109.6(5) ?
    C9 N2 C16 . . 117.81(13) ?
    C2 C1 C6 . . 122.32(17) ?
    C2 C1 N1 . . 120.13(15) ?
    C6 C1 N1 . . 117.53(16) ?
    C3 C2 C1 . . 119.17(17) ?
    C3 C2 H2 . . 120.4 ?
    C1 C2 H2 . . 120.4 ?
    C2 C3 C4 . . 119.85(18) ?
    C2 C3 H3 . . 120.1 ?
    C4 C3 H3 . . 120.1 ?
    C5 C4 C3 . . 119.89(18) ?
    C5 C4 H4 . . 120.1 ?
    C3 C4 H4 . . 120.1 ?
    C4 C5 C6 . . 121.91(18) ?
    C4 C5 H5 . . 119.0 ?
    C6 C5 H5 . . 119.0 ?
    C5 C6 C1 . . 116.85(17) ?
    C5 C6 C7 . . 121.74(18) ?
    C1 C6 C7 . . 121.42(18) ?
    C2' C1' C6' . . 121.0(8) ?
    C2' C1' N1 . . 133.1(8) ?
    C6' C1' N1 . . 105.6(7) ?
    C1' C2' C3' . . 121.6(9) ?
    C1' C2' H2' . . 119.2 ?
    C3' C2' H2' . . 119.2 ?
    C2' C3' C4' . . 118.2(9) ?
    C2' C3' H3' . . 120.9 ?
    C4' C3' H3' . . 120.9 ?
    C5' C4' C3' . . 120.4(9) ?
    C5' C4' H4' . . 119.8 ?
    C3' C4' H4' . . 119.8 ?
    C4' C5' C6' . . 121.6(9) ?
    C4' C5' H5' . . 119.2 ?
    C6' C5' H5' . . 119.2 ?
    C5' C6' C1' . . 117.0(8) ?
    C5' C6' C7' . . 122.4(9) ?
    C1' C6' C7' . . 120.4(8) ?
    C6' C7' H7'1 . . 109.5 ?
    C6' C7' H7'2 . . 109.5 ?
    H7'1 C7' H7'2 . . 109.5 ?
    C6' C7' H7'3 . . 109.5 ?
    H7'1 C7' H7'3 . . 109.5 ?
    H7'2 C7' H7'3 . . 109.5 ?
    C9 C8 H8A . . 109.5 ?
    C9 C8 H8B . . 109.5 ?
    H8A C8 H8B . . 109.5 ?
    C9 C8 H8C . . 109.5 ?
    H8A C8 H8C . . 109.5 ?
    H8B C8 H8C . . 109.5 ?
    N2 C9 N1 . . 123.88(14) ?
    N2 C9 C8 . . 119.06(14) ?
    N1 C9 C8 . . 117.06(14) ?
    O1 C10 N1 . . 121.19(15) ?
    O1 C10 C11 . . 124.45(14) ?
    N1 C10 C11 . . 114.36(13) ?
    C16 C11 C12 . . 121.14(14) ?
    C16 C11 C10 . . 118.66(13) ?
    C12 C11 C10 . . 120.17(14) ?
    C13 C12 C11 . . 119.70(14) ?
    C13 C12 H12 . . 120.2 ?
    C11 C12 H12 . . 120.2 ?
    C12 C13 C14 . . 120.11(14) ?
    C12 C13 H13 . . 119.9 ?
    C14 C13 H13 . . 119.9 ?
    C15 C14 C13 . . 119.82(14) ?
    C15 C14 H14 . . 120.1 ?
    C13 C14 H14 . . 120.1 ?
    C14 C15 C16 . . 121.91(14) ?
    C14 C15 O3 . . 119.85(13) ?
    C16 C15 O3 . . 118.01(13) ?
    N2 C16 C15 . . 119.83(13) ?
    N2 C16 C11 . . 122.91(14) ?
    C15 C16 C11 . . 117.25(13) ?
    O2 C17 O3 . . 122.95(14) ?
    O2 C17 C18 . . 125.26(14) ?
    O3 C17 C18 . . 111.79(12) ?
    C23 C18 C19 . . 119.83(14) ?
    C23 C18 C17 . . 122.81(13) ?
    C19 C18 C17 . . 117.34(14) ?
    C20 C19 C18 . . 120.15(14) ?
    C20 C19 H19 . . 119.9 ?
    C18 C19 H19 . . 119.9 ?
    C21 C20 C19 . . 118.87(14) ?
    C21 C20 H20 . . 120.6 ?
    C19 C20 H20 . . 120.6 ?
    C20 C21 C22 . . 122.20(15) ?
    C20 C21 Cl1 . . 119.27(12) ?
    C22 C21 Cl1 . . 118.53(13) ?
    C23 C22 C21 . . 118.25(15) ?
    C23 C22 H22 . . 120.9 ?
    C21 C22 H22 . . 120.9 ?
    C22 C23 C18 . . 120.67(14) ?
    C22 C23 H23 . . 119.7 ?
    C18 C23 H23 . . 119.7 ?
loop_
    _geom_torsion_atom_site_label_1
    _geom_torsion_atom_site_label_2
    _geom_torsion_atom_site_label_3
    _geom_torsion_atom_site_label_4
    _geom_torsion_site_symmetry_1
    _geom_torsion_site_symmetry_2
    _geom_torsion_site_symmetry_3
    _geom_torsion_site_symmetry_4
    _geom_torsion
    _geom_torsion_publ_flag
    C9 N1 C1 C2 . . . . 88.8(2) ?
    C10 N1 C1 C2 . . . . -88.4(2) ?
    C1' N1 C1 C2 . . . . -169.4(10) ?
    C9 N1 C1 C6 . . . . -93.0(2) ?
    C10 N1 C1 C6 . . . . 89.87(19) ?
    C1' N1 C1 C6 . . . . 8.9(10) ?
    C6 C1 C2 C3 . . . . 1.5(3) ?
    N1 C1 C2 C3 . . . . 179.62(16) ?
    C1 C2 C3 C4 . . . . -1.0(3) ?
    C2 C3 C4 C5 . . . . 0.5(3) ?
    C3 C4 C5 C6 . . . . -0.5(3) ?
    C4 C5 C6 C1 . . . . 0.9(3) ?
    C4 C5 C6 C7 . . . . -178.67(19) ?
    C2 C1 C6 C5 . . . . -1.4(3) ?
    N1 C1 C6 C5 . . . . -179.61(15) ?
    C2 C1 C6 C7 . . . . 178.16(18) ?
    N1 C1 C6 C7 . . . . 0.0(3) ?
    C9 N1 C1' C2' . . . . -63.7(16) ?
    C10 N1 C1' C2' . . . . 88.6(15) ?
    C1 N1 C1' C2' . . . . -160(2) ?
    C9 N1 C1' C6' . . . . 110.8(8) ?
    C10 N1 C1' C6' . . . . -96.9(9) ?
    C1 N1 C1' C6' . . . . 14.7(6) ?
    C6' C1' C2' C3' . . . . 1(2) ?
    N1 C1' C2' C3' . . . . 174.7(12) ?
    C1' C2' C3' C4' . . . . -2(2) ?
    C2' C3' C4' C5' . . . . 1(2) ?
    C3' C4' C5' C6' . . . . 3(2) ?
    C4' C5' C6' C1' . . . . -4(2) ?
    C4' C5' C6' C7' . . . . 172.8(14) ?
    C2' C1' C6' C5' . . . . 2.3(19) ?
    N1 C1' C6' C5' . . . . -173.0(10) ?
    C2' C1' C6' C7' . . . . -174.6(13) ?
    N1 C1' C6' C7' . . . . 10.0(16) ?
    C16 N2 C9 N1 . . . . -1.0(2) ?
    C16 N2 C9 C8 . . . . 179.94(13) ?
    C10 N1 C9 N2 . . . . 2.8(3) ?
    C1 N1 C9 N2 . . . . -174.24(15) ?
    C1' N1 C9 N2 . . . . 151.6(5) ?
    C10 N1 C9 C8 . . . . -178.10(15) ?
    C1 N1 C9 C8 . . . . 4.9(2) ?
    C1' N1 C9 C8 . . . . -29.3(5) ?
    C9 N1 C10 O1 . . . . 179.89(16) ?
    C1 N1 C10 O1 . . . . -3.0(3) ?
    C1' N1 C10 O1 . . . . 27.8(4) ?
    C9 N1 C10 C11 . . . . -0.8(2) ?
    C1 N1 C10 C11 . . . . 176.30(14) ?
    C1' N1 C10 C11 . . . . -152.9(4) ?
    O1 C10 C11 C16 . . . . 176.65(16) ?
    N1 C10 C11 C16 . . . . -2.6(2) ?
    O1 C10 C11 C12 . . . . -1.4(3) ?
    N1 C10 C11 C12 . . . . 179.36(14) ?
    C16 C11 C12 C13 . . . . -1.1(2) ?
    C10 C11 C12 C13 . . . . 176.87(14) ?
    C11 C12 C13 C14 . . . . -1.0(2) ?
    C12 C13 C14 C15 . . . . 1.2(2) ?
    C13 C14 C15 C16 . . . . 0.8(2) ?
    C13 C14 C15 O3 . . . . -173.65(13) ?
    C17 O3 C15 C14 . . . . -103.69(16) ?
    C17 O3 C15 C16 . . . . 81.68(16) ?
    C9 N2 C16 C15 . . . . 176.90(14) ?
    C9 N2 C16 C11 . . . . -2.8(2) ?
    C14 C15 C16 N2 . . . . 177.56(14) ?
    O3 C15 C16 N2 . . . . -7.9(2) ?
    C14 C15 C16 C11 . . . . -2.7(2) ?
    O3 C15 C16 C11 . . . . 171.76(12) ?
    C12 C11 C16 N2 . . . . -177.41(14) ?
    C10 C11 C16 N2 . . . . 4.6(2) ?
    C12 C11 C16 C15 . . . . 2.9(2) ?
    C10 C11 C16 C15 . . . . -175.09(13) ?
    C15 O3 C17 O2 . . . . 12.3(2) ?
    C15 O3 C17 C18 . . . . -167.29(12) ?
    O2 C17 C18 C23 . . . . 176.69(15) ?
    O3 C17 C18 C23 . . . . -3.7(2) ?
    O2 C17 C18 C19 . . . . -4.7(2) ?
    O3 C17 C18 C19 . . . . 174.85(13) ?
    C23 C18 C19 C20 . . . . 1.6(2) ?
    C17 C18 C19 C20 . . . . -176.97(13) ?
    C18 C19 C20 C21 . . . . -0.3(2) ?
    C19 C20 C21 C22 . . . . -1.3(2) ?
    C19 C20 C21 Cl1 . . . . 178.53(12) ?
    C20 C21 C22 C23 . . . . 1.5(2) ?
    Cl1 C21 C22 C23 . . . . -178.29(11) ?
    C21 C22 C23 C18 . . . . -0.2(2) ?
    C19 C18 C23 C22 . . . . -1.4(2) ?
    C17 C18 C23 C22 . . . . 177.15(14) ?
loop_
    _geom_hbond_atom_site_label_D
    _geom_hbond_atom_site_label_H
    _geom_hbond_atom_site_label_A
    _geom_hbond_site_symmetry_A
    _geom_hbond_distance_DH
    _geom_hbond_distance_HA
    _geom_hbond_distance_DA
    _geom_hbond_angle_DHA
    C8 H8A Cl1 2_645 0.98 2.82 3.6162(17) 139
    C8 H8C O2 1_545 0.98 2.51 3.4058(19) 153
    C22 H22 N2 3_666 0.95 2.55 3.457(2) 159
    C3 H3 Cg1 1_545 0.95 2.94 3.834(2) 158
    C12 H12 Cg2 4_555 0.95 2.81 3.6865(17) 154
