# Supplementary material for: 2-Methyl-3-(2-methyl­phen­yl)-4-oxo-3,4-dihydro­quinazolin-8-yl 4-chloro­benzoate
Source: Acta Crystallogr Sect E Struct Rep Online. 2012 Jun 13;68(Pt 7):o2052–3. doi: 10.1107/S1600536812025147 (PMC3393320; doi:10.1107/S1600536812025147)
Supplement: Supplementary file 2 [file e-68-o2052-Isup2.hkl]

# 
# h,k,l, Fc-squared, Fo-squared, sigma(Fo-squared) and status flag 
# 
data_I
_shelx_title '  P21/c' 
_shelx_refln_list_code          4 
_shelx_F_calc_maximum      193.54 
_exptl_crystal_F_000       840.00 
_reflns_d_resolution_high  0.7932 
 
loop_ 
 _symmetry_equiv_pos_as_xyz 
 'x, y, z' 
 '-x, y+1/2, -z+1/2' 
 '-x, -y, -z' 
 'x, -y-1/2, z-1/2' 
 
_cell_length_a    18.6703 
_cell_length_b     7.6203 
_cell_length_c    13.3756 
_cell_angle_alpha  90.000 
_cell_angle_beta   98.006 
_cell_angle_gamma  90.000 
 
_shelx_F_squared_multiplier     1.000 
 
loop_ 
 _refln_index_h 
 _refln_index_k 
 _refln_index_l 
 _refln_F_squared_calc 
 _refln_F_squared_meas 
 _refln_F_squared_sigma 
 _refln_observed_status 
   2   0   0     1171.17     1050.00      7.86 o 
   3   0   0      212.32      192.19     10.45 o 
   4   0   0      194.87      164.46      3.24 o 
   5   0   0      168.47      139.95     17.78 o 
   6   0   0       11.98       18.90      2.27 o 
   7   0   0      313.92      291.53      8.21 o 
   8   0   0     1535.44     1494.34     19.67 o 
   9   0   0     1136.98     1048.76     17.54 o 
  10   0   0      125.70      115.73      6.31 o 
  11   0   0       71.61       73.91      5.53 o 
  13   0   0      238.49      235.81     12.70 o 
  14   0   0      208.93      196.93     12.16 o 
  15   0   0     3836.11     3817.87     81.28 o 
  16   0   0     5472.83     5489.07     75.12 o 
  17   0   0     2758.59     2898.98     55.72 o 
  18   0   0      877.98      869.19     31.27 o 
  20   0   0       41.54       41.68      6.09 o 
  21   0   0       60.37       59.63      6.32 o 
  22   0   0        1.54        2.83      2.59 o 
  23   0   0      501.56      541.21     11.43 o 
   1   1   0      187.57      153.59      1.93 o 
   2   1   0     7768.45     7088.94     26.56 o 
   3   1   0     5329.89     4890.27     18.91 o 
   4   1   0     2897.34     2530.44     13.90 o 
   5   1   0       22.06       19.50      1.17 o 
   6   1   0      673.23      581.87      6.11 o 
   7   1   0     1206.71     1152.59      8.67 o 
   8   1   0        0.27        3.86      1.14 o 
   9   1   0     1529.49     1476.62     17.71 o 
  10   1   0      993.98      964.18     15.17 o 
  11   1   0      177.50      197.46      7.25 o 
  12   1   0      147.19      116.47      5.94 o 
  13   1   0      136.26      126.16      8.47 o 
  14   1   0      357.32      374.72     12.56 o 
  15   1   0       40.27       27.15      4.09 o 
  16   1   0        0.94        9.25      3.13 o 
  17   1   0      442.85      506.24     16.52 o 
  18   1   0      419.31      403.58     22.20 o 
  19   1   0      180.29      206.07     12.12 o 
  20   1   0        7.91        9.32      2.32 o 
  21   1   0       66.27       65.08      4.38 o 
  22   1   0       31.83       35.75      2.89 o 
  23   1   0       26.07       26.56      2.94 o 
   0   2   0    22367.13    19957.44    132.54 o 
   1   2   0     8985.87     8480.11     26.21 o 
   2   2   0      608.53      688.06      4.61 o 
   3   2   0      421.32      290.40     50.63 o 
   4   2   0     6245.88     5680.75     35.69 o 
   5   2   0      350.09      303.73      8.95 o 
   6   2   0     1161.42     1194.91     18.95 o 
   7   2   0     2489.20     2286.47     28.02 o 
   8   2   0     2706.00     2471.89     22.79 o 
   9   2   0        2.63        3.13      3.54 o 
  10   2   0        8.73        7.42      2.10 o 
  11   2   0      573.42      558.98     18.89 o 
  12   2   0      875.57      837.87     23.56 o 
  13   2   0     2221.73     2097.25     38.07 o 
  14   2   0      408.65      412.20     33.25 o 
  15   2   0     2758.95     2825.69     80.65 o 
  16   2   0     4971.58     5206.89     48.67 o 
  17   2   0       26.82       35.32      3.67 o 
  18   2   0       48.58       65.74      6.54 o 
  19   2   0       71.49       65.00      4.65 o 
  20   2   0       53.22       52.79      4.11 o 
  21   2   0       54.49       69.53      6.05 o 
  22   2   0        2.48        2.13      2.00 o 
   1   3   0     2180.89     2049.39     17.32 o 
   2   3   0      999.00      926.29     11.33 o 
   3   3   0      984.91     1015.27     16.33 o 
   4   3   0     1197.51     1190.87     19.03 o 
   5   3   0        2.01       11.13      2.30 o 
   6   3   0       32.90       30.85      3.76 o 
   7   3   0      135.18      173.07      8.85 o 
   8   3   0      544.31      618.18     13.00 o 
   9   3   0      113.38      123.51      9.12 o 
  10   3   0      357.03      313.87     15.10 o 
  11   3   0       12.61       12.22      4.24 o 
  12   3   0      586.54      528.35     21.08 o 
  13   3   0      207.94      219.87      9.05 o 
  14   3   0      105.80       97.87      5.89 o 
  15   3   0      596.15      601.60     17.47 o 
  16   3   0      282.63      285.96     12.17 o 
  17   3   0      120.47      126.42     10.30 o 
  18   3   0      405.79      429.05     17.38 o 
  19   3   0      233.49      273.31      8.92 o 
  20   3   0        0.01        1.21      1.63 o 
  21   3   0        0.94        3.68      1.34 o 
   0   4   0      789.51      734.23     20.15 o 
   1   4   0     2513.09     2577.41     26.48 o 
   2   4   0      839.10      887.32     11.20 o 
   3   4   0      918.04      938.78     14.14 o 
   4   4   0       10.52        7.87      2.03 o 
   5   4   0      556.35      498.01     14.92 o 
   6   4   0       71.36       83.56      6.64 o 
   7   4   0       24.22       20.55      4.35 o 
   8   4   0     1384.15     1322.88     30.26 o 
   9   4   0      684.18      695.23     22.92 o 
  10   4   0       16.68       11.00      4.00 o 
  11   4   0      836.36      848.91     13.53 o 
  12   4   0      325.36      311.40     11.45 o 
  13   4   0      788.91      755.61     25.39 o 
  14   4   0       50.57       38.84      6.80 o 
  15   4   0       17.59       25.20      5.68 o 
  16   4   0      260.92      270.36     14.98 o 
  17   4   0      282.42      318.51     15.58 o 
  18   4   0       19.49       13.64      2.75 o 
  19   4   0        8.34        9.03      2.12 o 
  20   4   0       70.02       88.45      5.97 o 
   1   5   0      703.87      830.44     17.38 o 
   2   5   0      705.73      779.37     51.45 o 
   3   5   0      835.34      984.35     19.94 o 
   4   5   0        5.45        1.23      4.91 o 
   5   5   0       22.94       16.49      5.49 o 
   6   5   0      468.82      416.86     23.71 o 
   7   5   0       10.99        9.22      2.08 o 
   8   5   0        0.09        1.13      1.41 o 
   9   5   0       28.17       12.24      1.84 o 
  10   5   0      188.02      184.12      5.81 o 
  11   5   0      194.95      178.85      7.25 o 
  12   5   0      501.57      507.94     13.93 o 
  13   5   0      167.14      167.23     12.44 o 
  14   5   0       84.66       95.84      9.47 o 
  15   5   0       31.34       31.52      6.01 o 
  16   5   0        2.33        4.85      3.58 o 
  17   5   0       24.86       16.04      4.18 o 
  18   5   0       10.74        8.63      3.21 o 
  19   5   0       21.58       29.80      3.86 o 
   0   6   0       13.97       16.43      3.10 o 
   1   6   0      837.18      797.84     11.09 o 
   2   6   0        0.74        3.71      1.65 o 
   3   6   0      457.66      443.27      9.59 o 
   4   6   0      367.26      389.76      7.99 o 
   5   6   0       55.80       39.64      2.78 o 
   6   6   0       64.48       71.81      4.38 o 
   7   6   0      329.10      315.54      9.48 o 
   8   6   0       61.97       59.92      4.43 o 
   9   6   0      120.00      113.42      6.07 o 
  10   6   0        0.18        6.13      2.14 o 
  11   6   0      105.50       87.97      6.09 o 
  12   6   0       93.88      102.50      6.34 o 
  13   6   0       14.51       15.72      6.14 o 
  14   6   0       61.27       63.93      7.29 o 
  15   6   0       51.67       43.87      5.78 o 
  16   6   0      288.04      321.78     12.81 o 
  17   6   0      152.54      167.23      8.26 o 
  18   6   0       76.95       94.36      5.08 o 
   1   7   0       12.49       15.01      2.24 o 
   2   7   0      176.36      176.97      6.02 o 
   3   7   0        4.00        2.73      1.99 o 
   4   7   0       19.50       14.95      2.56 o 
   5   7   0      190.08      195.92      9.21 o 
   6   7   0      116.10      124.28      6.01 o 
   7   7   0       45.49       37.38      4.67 o 
   8   7   0        0.00        0.99      2.61 o 
   9   7   0        7.54        6.90      2.06 o 
  10   7   0        0.73        2.34      5.33 o 
  11   7   0        7.08       12.77      2.74 o 
  12   7   0       57.69       54.08      7.50 o 
  13   7   0       94.08       83.26      4.49 o 
  14   7   0      114.37      101.25      6.40 o 
  15   7   0       34.91       32.23      3.41 o 
   0   8   0       29.83       31.97      5.99 o 
   1   8   0      191.43      201.81      5.93 o 
   2   8   0      173.40      170.31      6.40 o 
   3   8   0       58.55       61.51      4.00 o 
   4   8   0       61.76       66.61      4.10 o 
   5   8   0       53.13       51.31      4.57 o 
   6   8   0        3.13        3.18      2.49 o 
   7   8   0      141.26      115.55      6.37 o 
   8   8   0      232.99      228.24     11.53 o 
   9   8   0      223.40      264.71     11.59 o 
  10   8   0        0.02        4.37      2.76 o 
  11   8   0      111.32      108.32      6.31 o 
  12   8   0        3.59        1.25      1.67 o 
   1   9   0        3.82        0.44      1.35 o 
   2   9   0      205.15      216.46      6.44 o 
   3   9   0       60.81       60.60      3.66 o 
   4   9   0      121.51      107.98      4.63 o 
   5   9   0        0.16        0.93      2.05 o 
   6   9   0      113.82      104.58      6.20 o 
   7   9   0       14.20        8.00      2.19 o 
   8   9   0       48.92       30.22      3.03 o 
 -23   1   1       11.93       14.97      2.57 o 
 -22   1   1        0.49       -0.45      1.53 o 
 -21   1   1       51.05       46.80      3.83 o 
 -20   1   1        7.80        4.67      3.00 o 
 -19   1   1        0.10        2.23      4.13 o 
 -18   1   1       19.38       21.51      4.37 o 
 -17   1   1      157.93      148.00      6.78 o 
 -16   1   1      156.17      135.16     11.62 o 
 -15   1   1      205.82      208.82     10.12 o 
 -14   1   1       89.26       95.47      9.85 o 
 -13   1   1       21.57       17.94      2.59 o 
 -12   1   1      301.95      339.42     10.25 o 
 -11   1   1     1305.03     1408.01     18.59 o 
 -10   1   1      227.52      246.48      7.46 o 
  -9   1   1     1737.88     1865.44     14.97 o 
  -8   1   1      342.01      341.33      6.02 o 
  -7   1   1       33.82       33.86      2.53 o 
  -6   1   1     1899.04     1760.98     39.20 o 
  -5   1   1      560.64      561.70      8.81 o 
  -4   1   1     1289.84     1198.23      9.81 o 
  -3   1   1      288.91      286.27      6.49 o 
  -2   1   1     2082.16     1967.72     12.20 o 
  -1   1   1     4300.38     4001.10     21.04 o 
   0   1   1      489.15      427.98      4.59 o 
   1   1   1     2999.79     2818.78     17.66 o 
   2   1   1    14966.69    13209.90    247.49 o 
   3   1   1      318.99      304.77      6.38 o 
   4   1   1     8277.66     7496.00     34.60 o 
   5   1   1      143.94      130.86      3.98 o 
   6   1   1     1176.02     1032.77     11.73 o 
   7   1   1      630.49      597.51      9.66 o 
   8   1   1      266.81      274.52      7.05 o 
   9   1   1      322.01      345.99      6.96 o 
  10   1   1        0.27        3.19      1.57 o 
  11   1   1      242.55      236.01      8.61 o 
  12   1   1      212.68      179.92      7.44 o 
  13   1   1      218.09      201.10     12.62 o 
  14   1   1      245.07      258.32     23.34 o 
  15   1   1       10.41        7.92      2.81 o 
  16   1   1      593.11      597.28     26.76 o 
  17   1   1       42.56       45.03      5.26 o 
  18   1   1      479.30      547.68     20.40 o 
  19   1   1        0.01        4.73      2.72 o 
  20   1   1        5.86        4.60      2.26 o 
  21   1   1      147.07      162.10      6.43 o 
  22   1   1      104.46      118.24      4.59 o 
 -22   2   1      235.96      258.71      9.65 o 
 -21   2   1      292.99      321.80     12.49 o 
 -20   2   1        6.95        7.24      2.81 o 
 -19   2   1      129.32      127.50      5.66 o 
 -18   2   1      168.18      186.42     10.01 o 
 -17   2   1     1197.61     1226.13     23.61 o 
 -16   2   1       29.59       25.59      6.84 o 
 -15   2   1      260.71      227.13     25.18 o 
 -14   2   1      491.00      500.12     32.19 o 
 -13   2   1        0.60       12.41      3.85 o 
 -12   2   1      241.95      244.83     12.77 o 
 -11   2   1      494.11      566.83     18.35 o 
 -10   2   1      331.77      329.87     13.92 o 
  -9   2   1      906.22      853.34     21.04 o 
  -8   2   1       78.30       89.46      6.74 o 
  -7   2   1       23.15       15.51      3.17 o 
  -6   2   1       26.51       37.72      3.91 o 
  -5   2   1     1995.00     2068.35     26.26 o 
  -4   2   1      373.17      385.96     14.81 o 
  -3   2   1     1401.24     1279.59     11.60 o 
  -2   2   1      303.04      259.76      3.75 o 
  -1   2   1      463.43      399.10      4.94 o 
   0   2   1     6725.70     6265.45     22.97 o 
   1   2   1    16065.75    15189.16     37.41 o 
   2   2   1       18.99       31.51      3.29 o 
   3   2   1     1477.52     1444.73     17.67 o 
   4   2   1     2301.01     2284.89     23.74 o 
   5   2   1      222.79      217.52      7.81 o 
   6   2   1       11.08       10.80      2.83 o 
   7   2   1     3296.04     3282.40     36.23 o 
   8   2   1        2.50        1.98      1.16 o 
   9   2   1       92.94       84.21      4.75 o 
  10   2   1      475.18      444.08      9.31 o 
  11   2   1      215.72      224.04      8.76 o 
  12   2   1      376.25      373.77     11.86 o 
  13   2   1      252.09      236.47     20.91 o 
  14   2   1      254.01      268.95     10.89 o 
  15   2   1      174.49      184.60      7.25 o 
  16   2   1     3150.96     3221.10     41.25 o 
  17   2   1        0.33        6.21      2.74 o 
  18   2   1      258.71      300.83      9.80 o 
  19   2   1       55.70       59.27      4.67 o 
  20   2   1       39.15       35.08      3.38 o 
  21   2   1       14.59       14.16      3.41 o 
  22   2   1        0.01        1.71      1.82 o 
 -21   3   1       26.24       21.02      2.22 o 
 -20   3   1      217.85      246.46      7.67 o 
 -19   3   1        9.59        8.24      3.60 o 
 -18   3   1       23.55       25.48      5.43 o 
 -17   3   1       10.46        7.67      3.16 o 
 -16   3   1      358.87      375.75     21.85 o 
 -15   3   1      499.44      504.45     15.76 o 
 -14   3   1     1038.60      959.96     48.59 o 
 -13   3   1     1329.52     1217.44     46.29 o 
 -12   3   1     1251.11     1164.10     29.98 o 
 -11   3   1     1262.48     1333.29     31.39 o 
 -10   3   1      168.45      152.61     10.48 o 
  -9   3   1      569.42      650.38     20.26 o 
  -8   3   1      101.51       89.45      7.34 o 
  -7   3   1        4.50        5.94      2.74 o 
  -6   3   1       88.60      116.20      7.68 o 
  -5   3   1       34.13       29.41      3.97 o 
  -4   3   1      198.16      208.86      9.32 o 
  -3   3   1      331.14      310.44      5.13 o 
  -2   3   1     1376.45     1304.60     10.12 o 
  -1   3   1      108.77      130.57      4.97 o 
   0   3   1       39.23       47.43      2.61 o 
   1   3   1      563.23      616.07      9.27 o 
   2   3   1     3234.84     3351.24     75.11 o 
   3   3   1     2221.34     2352.37     26.07 o 
   4   3   1        0.06       13.92      2.57 o 
   5   3   1      734.03      770.58     16.62 o 
   6   3   1     5310.49     5640.56     47.82 o 
   7   3   1       95.65      108.60      7.13 o 
   8   3   1        1.58        5.47      2.18 o 
   9   3   1      199.42      183.51      8.59 o 
  10   3   1       77.92       82.94      5.54 o 
  11   3   1      144.30      173.43     12.00 o 
  12   3   1      787.40      755.35     17.70 o 
  13   3   1        2.81        8.48      3.09 o 
  14   3   1      139.09      139.92      8.73 o 
  15   3   1      453.90      459.86     19.52 o 
  16   3   1       19.34       23.93      5.40 o 
  17   3   1       81.32       85.78      8.66 o 
  18   3   1        3.33        5.02      2.27 o 
  19   3   1       20.44       26.52      3.24 o 
  20   3   1       35.41       40.08      3.18 o 
  21   3   1       46.12       56.25      4.37 o 
 -20   4   1      143.18      145.16     18.68 o 
 -19   4   1        6.17        8.43      2.10 o 
 -18   4   1        3.18        6.61      3.82 o 
 -17   4   1      432.99      482.44     19.19 o 
 -16   4   1       22.02       35.76      6.29 o 
 -15   4   1      185.39      215.91     13.95 o 
 -14   4   1       68.70       70.16      6.31 o 
 -13   4   1     1349.01     1316.55     30.97 o 
 -12   4   1      492.25      459.72     26.17 o 
 -11   4   1       20.38       23.09      2.79 o 
 -10   4   1      228.39      228.16     13.66 o 
  -9   4   1       11.42        9.62      3.66 o 
  -8   4   1      559.25      521.97     18.81 o 
  -7   4   1      565.10      545.30     18.48 o 
  -6   4   1       81.56       94.28      7.54 o 
  -5   4   1     3035.78     3017.01     28.71 o 
  -4   4   1     2713.30     2799.30     44.20 o 
  -3   4   1      798.16      800.96     14.01 o 
  -2   4   1      678.07      689.18     10.63 o 
  -1   4   1      563.51      553.82      9.29 o 
   0   4   1       48.05       41.90      2.51 o 
   1   4   1      850.34      876.01     11.34 o 
   2   4   1      533.30      467.31     12.88 o 
   3   4   1     2080.48     2186.86     28.23 o 
   4   4   1      189.26      225.25      9.73 o 
   5   4   1      168.47      134.84      8.06 o 
   6   4   1        1.41        1.54      1.79 o 
   7   4   1       48.71       69.74      6.65 o 
   8   4   1      502.18      485.31     17.48 o 
   9   4   1      233.86      221.29     13.63 o 
  10   4   1      144.95      127.92      6.08 o 
  11   4   1       42.40       24.12      3.89 o 
  12   4   1     2771.40     2563.74     59.69 o 
  13   4   1      373.48      374.16     17.93 o 
  14   4   1      218.98      206.23     13.68 o 
  15   4   1      135.97      139.07     11.20 o 
  16   4   1      530.83      611.30     14.58 o 
  17   4   1        0.64        5.82      2.32 o 
  18   4   1       51.95       53.88      4.09 o 
  19   4   1        0.42        2.05      1.67 o 
  20   4   1      153.61      156.56      7.06 o 
 -20   5   1       45.24       51.07      3.65 o 
 -19   5   1       21.15       32.79      4.08 o 
 -18   5   1      360.82      446.10     15.16 o 
 -17   5   1      190.18      177.51     10.88 o 
 -16   5   1       87.25      119.21      9.64 o 
 -15   5   1        1.39        8.50      4.15 o 
 -14   5   1      731.60      687.28     23.88 o 
 -13   5   1       77.18       64.47      5.29 o 
 -12   5   1       13.01       14.82      5.64 o 
 -11   5   1      150.89      143.35      6.63 o 
 -10   5   1     2069.30     2026.29     25.37 o 
  -9   5   1      167.94      147.45      5.06 o 
  -8   5   1      314.49      315.51      7.13 o 
  -7   5   1        2.90       13.15      5.18 o 
  -6   5   1        9.20       11.38      2.71 o 
  -5   5   1      211.96      259.97      9.57 o 
  -4   5   1     1623.87     1717.87     23.70 o 
  -3   5   1       34.13       34.89      3.58 o 
  -2   5   1      189.02      185.12      6.36 o 
  -1   5   1     1766.01     1840.84     25.86 o 
   0   5   1      500.71      548.16     15.18 o 
   1   5   1        2.09        3.14      3.24 o 
   2   5   1     1280.19     1203.07     30.84 o 
   3   5   1       81.16       99.29      9.30 o 
   4   5   1        6.84        9.15      2.07 o 
   5   5   1      709.87      707.64     32.10 o 
   6   5   1      579.74      533.87     13.93 o 
   7   5   1       14.48       21.42      2.69 o 
   8   5   1        4.51        6.74      1.86 o 
   9   5   1      221.27      212.86      6.70 o 
  10   5   1       10.22        7.34      2.12 o 
  11   5   1        1.39       -2.66      6.56 o 
  12   5   1       87.87       68.56      8.65 o 
  13   5   1      794.59      822.24     26.56 o 
  14   5   1        8.54        5.63      4.19 o 
  15   5   1      121.11      124.12     10.17 o 
  16   5   1       71.43       80.92      8.13 o 
  17   5   1       19.13       30.75      4.94 o 
  18   5   1        6.17        7.14      3.12 o 
  19   5   1        9.58       14.92      2.82 o 
 -18   6   1      258.09      307.12      9.20 o 
 -17   6   1      228.89      239.42      9.94 o 
 -16   6   1      201.39      193.99     10.14 o 
 -15   6   1       24.28       25.36      4.75 o 
 -14   6   1       82.46       69.51      7.71 o 
 -13   6   1      756.60      782.45     44.92 o 
 -12   6   1        3.18        4.93      2.60 o 
 -11   6   1        2.36        2.66      2.09 o 
 -10   6   1       22.97       21.42      3.05 o 
  -9   6   1      268.42      265.69      8.97 o 
  -8   6   1     1007.42     1002.95     16.92 o 
  -7   6   1       44.26       34.86      4.67 o 
  -6   6   1     1012.96      918.13     14.07 o 
  -5   6   1      306.47      337.63      8.50 o 
  -4   6   1     1948.14     1893.31     28.13 o 
  -3   6   1        6.38        2.28      1.53 o 
  -2   6   1      176.80      174.84      5.28 o 
  -1   6   1     1961.00     1950.40     21.57 o 
   0   6   1      508.27      543.63     10.10 o 
   1   6   1      306.07      253.46      6.34 o 
   2   6   1      273.79      260.52      7.41 o 
   3   6   1      601.95      618.36     10.15 o 
   4   6   1       99.12      100.72      4.31 o 
   5   6   1      605.01      593.65     10.13 o 
   6   6   1      198.43      177.21      6.29 o 
   7   6   1      342.69      353.75      8.62 o 
   8   6   1      653.13      670.79     11.83 o 
   9   6   1        1.75        3.96      2.01 o 
  10   6   1      157.22      152.68      7.46 o 
  11   6   1      816.85      753.61     16.73 o 
  12   6   1      408.05      394.53     11.65 o 
  13   6   1      409.20      397.67     12.88 o 
  14   6   1        0.17       -2.54      3.97 o 
  15   6   1       77.90       64.43      6.55 o 
  16   6   1       67.50       92.97      6.99 o 
  17   6   1      304.59      374.26     11.55 o 
 -15   7   1       34.83       24.79      3.22 o 
 -14   7   1      237.79      271.00      6.85 o 
 -13   7   1       29.45       25.43      2.79 o 
 -12   7   1       17.99       17.78      3.38 o 
 -11   7   1      261.92      227.63     13.72 o 
 -10   7   1      115.35      117.02      5.48 o 
  -9   7   1      105.12      124.19     11.69 o 
  -8   7   1      356.83      308.24     11.85 o 
  -7   7   1      128.57      117.55      7.68 o 
  -6   7   1       66.81       55.05      5.72 o 
  -5   7   1      140.25      138.05      8.40 o 
  -4   7   1       38.98       30.58      6.91 o 
  -3   7   1      701.12      709.58     11.65 o 
  -2   7   1      278.49      288.43      7.63 o 
  -1   7   1      167.11      160.73      5.82 o 
   0   7   1        9.86        8.70      1.93 o 
   1   7   1      201.48      204.05      6.50 o 
   2   7   1       76.60       73.33      5.13 o 
   3   7   1       77.27       71.47      4.80 o 
   4   7   1       91.63       80.54      5.07 o 
   5   7   1      285.29      265.36     12.45 o 
   6   7   1      328.23      341.32      9.77 o 
   7   7   1       82.79       93.85      5.26 o 
   8   7   1      145.01      154.96      6.40 o 
   9   7   1       35.70       25.43      2.85 o 
  10   7   1      210.15      185.15     17.93 o 
  11   7   1      201.67      193.13      7.55 o 
  12   7   1        0.14        1.28      2.75 o 
  13   7   1      249.08      261.18      7.11 o 
  14   7   1      156.15      143.28      7.38 o 
  15   7   1       72.06       55.37      4.13 o 
 -12   8   1      140.22      119.46      5.83 o 
 -11   8   1        2.18        6.39      2.57 o 
 -10   8   1      242.98      229.41     10.16 o 
  -9   8   1      306.90      328.41     13.06 o 
  -8   8   1      612.08      625.98     14.01 o 
  -7   8   1        7.34        6.28      2.54 o 
  -6   8   1      178.39      165.65      7.82 o 
  -5   8   1      607.03      617.01     15.03 o 
  -4   8   1      365.12      367.38     11.76 o 
  -3   8   1        6.11        8.41      2.66 o 
  -2   8   1      203.74      199.21      6.31 o 
  -1   8   1      521.36      577.07      9.71 o 
   0   8   1     1042.74     1095.82     13.59 o 
   1   8   1      177.39      180.36      5.54 o 
   2   8   1        5.63        6.46      2.60 o 
   3   8   1      317.49      352.18      8.96 o 
   4   8   1       59.84       64.43      4.01 o 
   5   8   1       20.17       24.03      3.33 o 
   6   8   1       14.80       24.44      3.20 o 
   7   8   1     1062.74     1091.54     50.72 o 
   8   8   1      626.65      627.15     18.14 o 
   9   8   1       32.08       31.05      4.45 o 
  10   8   1      593.95      544.34     14.50 o 
  11   8   1      343.53      318.69      9.83 o 
  -8   9   1        6.49        5.70      1.83 o 
  -7   9   1       89.95       89.41      5.34 o 
  -6   9   1       24.68       22.26      3.32 o 
  -5   9   1       17.77        8.60      1.75 o 
  -4   9   1       84.90       78.96      4.11 o 
  -3   9   1      104.10       98.71      9.48 o 
  -2   9   1      228.88      229.53      9.55 o 
  -1   9   1      248.77      196.58      5.86 o 
   0   9   1      337.63      349.24     13.65 o 
   1   9   1       12.54       20.74      1.86 o 
   2   9   1      135.67      117.98      4.78 o 
   3   9   1       43.34       46.76      3.04 o 
   4   9   1      119.50      104.42      6.58 o 
   5   9   1       16.50       15.06      3.13 o 
   6   9   1        1.82        5.22      2.26 o 
   7   9   1      118.79       82.65      5.03 o 
 -23   0   2       10.88       12.93      2.53 o 
 -22   0   2      515.09      555.44     15.25 o 
 -20   0   2      223.79      192.24     13.87 o 
 -19   0   2        3.32        5.14      4.14 o 
 -18   0   2        1.05        0.12      3.01 o 
 -17   0   2       41.39       47.84      7.69 o 
 -16   0   2      288.29      268.36     16.60 o 
 -15   0   2      334.15      359.31     18.50 o 
 -12   0   2     2232.60     2388.80     47.88 o 
 -11   0   2      777.26      918.18     36.95 o 
 -10   0   2    10267.53    10581.61     66.97 o 
  -9   0   2       29.75       36.54      4.18 o 
  -8   0   2     1612.36     1629.50     23.22 o 
  -7   0   2      951.19     1130.32     18.13 o 
  -6   0   2      937.71      991.22     15.68 o 
  -5   0   2    37459.61    36406.16     88.06 o 
  -4   0   2     4435.50     4146.81     27.89 o 
  -3   0   2     3469.38     3142.31     22.62 o 
  -2   0   2     3068.32     2962.11     21.47 o 
  -1   0   2    10859.47    10359.06     42.92 o 
   0   0   2    14135.35    13501.35     48.63 o 
   1   0   2     2588.90     2647.91     17.46 o 
   2   0   2     8717.20     7684.40     29.55 o 
   3   0   2     3429.13     3041.91     19.15 o 
   4   0   2     2100.93     1745.08     16.12 o 
   5   0   2     5904.41     4889.21     28.94 o 
   6   0   2      593.73      548.31     10.49 o 
   7   0   2     7234.60     6531.38     38.91 o 
   8   0   2      182.08      174.37      6.96 o 
   9   0   2      165.89      176.68      5.33 o 
  13   0   2       18.03       15.87      4.51 o 
  14   0   2      552.70      520.74     36.51 o 
  15   0   2      167.63      150.63      8.87 o 
  17   0   2        0.66        0.21      4.01 o 
  18   0   2     3359.81     3671.42     54.09 o 
  19   0   2      139.23      164.94     11.53 o 
  20   0   2     1313.32     1474.00     30.19 o 
  21   0   2       10.35       11.10      3.34 o 
  22   0   2      164.65      174.36      7.79 o 
 -23   1   2      132.10      155.65      6.70 o 
 -22   1   2      232.14      244.94      8.41 o 
 -21   1   2       40.65       31.41      4.55 o 
 -20   1   2      227.97      194.76     15.24 o 
 -19   1   2      416.68      412.26     14.47 o 
 -18   1   2      410.66      376.66     14.32 o 
 -17   1   2       17.35       14.70      3.70 o 
 -16   1   2        9.63        8.96      4.26 o 
 -15   1   2     1531.50     1504.36     33.24 o 
 -14   1   2      327.83      278.92     10.59 o 
 -13   1   2     1272.17     1219.89     27.70 o 
 -12   1   2      115.81      147.38      6.35 o 
 -11   1   2     3943.52     4220.18     51.79 o 
 -10   1   2     1742.35     1876.64     21.67 o 
  -9   1   2     3246.49     3379.64     25.10 o 
  -8   1   2      255.44      260.20      7.08 o 
  -7   1   2      542.60      497.83      7.00 o 
  -6   1   2     1227.40     1095.87     11.44 o 
  -5   1   2     2537.83     2408.95     32.28 o 
  -4   1   2      322.99      336.38     12.23 o 
  -3   1   2      597.37      540.99     23.61 o 
  -2   1   2     1267.16     1182.62     11.32 o 
  -1   1   2     3948.70     3888.50     12.78 o 
   0   1   2      215.26      198.78      4.71 o 
   1   1   2      220.98      225.45      4.93 o 
   2   1   2    23469.35    21235.17     40.96 o 
   3   1   2    30182.92    26418.02    831.63 o 
   4   1   2     4974.08     4375.63     21.52 o 
   5   1   2     2475.00     2035.22     11.35 o 
   6   1   2     1452.08     1313.00     11.44 o 
   7   1   2     5917.49     5507.33     36.76 o 
   8   1   2        6.80        9.28      4.23 o 
   9   1   2        4.47        6.91      1.62 o 
  10   1   2      344.51      271.75      6.78 o 
  11   1   2       46.50       30.52      2.62 o 
  12   1   2      389.27      357.61     16.65 o 
  13   1   2       34.44       29.05      5.74 o 
  14   1   2      261.46      254.97     11.38 o 
  15   1   2       64.05       62.35      4.83 o 
  16   1   2       81.89       92.02      9.12 o 
  17   1   2       63.24       81.40      9.04 o 
  18   1   2     3275.03     3664.77     37.38 o 
  19   1   2      427.51      495.10     13.27 o 
  20   1   2       10.25        8.30      2.50 o 
  21   1   2       63.81       74.67      4.34 o 
  22   1   2      366.20      391.81     16.14 o 
 -23   2   2      111.87      113.28      5.08 o 
 -22   2   2        5.12        7.32      2.56 o 
 -21   2   2      526.73      515.09     13.12 o 
 -20   2   2       16.87       18.75      3.25 o 
 -19   2   2       39.88       39.16      5.03 o 
 -18   2   2       64.78       63.14      5.86 o 
 -17   2   2      172.37      190.21     15.57 o 
 -16   2   2        3.22        5.43      4.24 o 
 -15   2   2      714.57      648.61     54.72 o 
 -14   2   2     2690.26     2600.84     76.93 o 
 -13   2   2     1996.25     1981.58     37.38 o 
 -12   2   2      897.43      860.02     23.84 o 
 -11   2   2     1057.90     1149.21     26.29 o 
 -10   2   2       57.15       57.63      6.04 o 
  -9   2   2      940.29      925.23     21.52 o 
  -8   2   2      304.60      287.75      7.35 o 
  -7   2   2       83.23       87.49      4.78 o 
  -6   2   2      319.35      279.49      8.12 o 
  -5   2   2     1082.90      966.63     38.44 o 
  -4   2   2      423.28      491.02     12.10 o 
  -3   2   2      158.89      169.90     16.98 o 
  -2   2   2       11.38       18.76      1.37 o 
  -1   2   2       94.62       67.26      1.96 o 
   0   2   2     1514.99     1556.05     10.70 o 
   1   2   2       14.27       15.57      1.92 o 
   2   2   2    26885.57    24564.44     74.03 o 
   3   2   2    35547.20    33621.63     91.42 o 
   4   2   2      101.71       75.38      4.79 o 
   5   2   2     2759.20     2727.89     21.74 o 
   6   2   2       23.33       33.96      2.77 o 
   7   2   2      746.66      901.86     23.79 o 
   8   2   2      702.50      684.87     12.87 o 
   9   2   2       52.09       48.60      3.86 o 
  10   2   2      299.23      285.51     11.90 o 
  11   2   2     1368.35     1297.00     17.08 o 
  12   2   2       68.39       56.39      6.82 o 
  13   2   2      286.18      273.19      7.27 o 
  14   2   2      519.42      571.99     16.41 o 
  15   2   2      644.50      643.90     18.34 o 
  16   2   2       68.03       65.62      5.22 o 
  17   2   2        0.72        4.56      2.13 o 
  18   2   2      592.64      647.89     11.70 o 
  19   2   2     1032.47     1154.82     21.29 o 
  20   2   2      145.71      165.29      6.31 o 
  21   2   2        8.37       11.12      3.02 o 
  22   2   2        0.20       -0.36      1.45 o 
 -22   3   2      262.82      279.50      8.12 o 
 -21   3   2      101.36      105.72      4.46 o 
 -20   3   2      244.60      285.27     11.98 o 
 -19   3   2      108.92      109.55      8.63 o 
 -18   3   2      221.25      239.06     13.51 o 
 -17   3   2        0.57        4.05      3.06 o 
 -16   3   2       10.99       13.78      5.36 o 
 -15   3   2      305.41      315.91     19.44 o 
 -14   3   2       25.73       21.50      4.05 o 
 -13   3   2     1225.38     1162.57     22.76 o 
 -12   3   2      124.74      127.23     10.25 o 
 -11   3   2     3019.83     2917.45     46.03 o 
 -10   3   2     1784.88     1710.96     33.55 o 
  -9   3   2     1620.33     1594.21     31.68 o 
  -8   3   2       34.53       34.58      4.88 o 
  -7   3   2      951.76      906.09     21.88 o 
  -6   3   2     1807.13     1923.85     30.20 o 
  -5   3   2        0.20        1.44      1.02 o 
  -4   3   2      591.19      597.97      8.91 o 
  -3   3   2     2168.12     2117.75     15.19 o 
  -2   3   2      384.52      368.60      5.25 o 
  -1   3   2      200.23      175.08      3.64 o 
   0   3   2        4.83       12.45      1.66 o 
   1   3   2      393.93      446.36     21.42 o 
   2   3   2       26.63       15.22      1.33 o 
   3   3   2      279.48      279.22      9.63 o 
   4   3   2     2979.00     3414.57     35.25 o 
   5   3   2     1730.38     1925.56     27.48 o 
   6   3   2     3831.90     3802.63     40.57 o 
   7   3   2     1522.18     1477.86     26.23 o 
   8   3   2      122.72      106.56      7.74 o 
   9   3   2      269.16      242.72     11.86 o 
  10   3   2      639.16      657.45     20.43 o 
  11   3   2       79.92       84.55      5.86 o 
  12   3   2      689.44      611.79     25.26 o 
  13   3   2      154.39      136.43      7.93 o 
  14   3   2       78.52       80.35      8.89 o 
  15   3   2        8.97       10.23      4.51 o 
  16   3   2       70.79       70.09      5.56 o 
  17   3   2       84.15       96.40      6.17 o 
  18   3   2       51.77       66.93      4.95 o 
  19   3   2      175.26      180.29      6.75 o 
  20   3   2       24.69       22.83      3.13 o 
  21   3   2        9.73        7.97      1.78 o 
 -21   4   2       96.36      108.23      5.37 o 
 -20   4   2       37.49       35.93      2.79 o 
 -19   4   2        0.33        3.50      3.29 o 
 -18   4   2      114.51      124.06      9.55 o 
 -17   4   2       27.52       28.65      5.76 o 
 -16   4   2      326.76      331.81     17.75 o 
 -15   4   2        6.55        6.33      3.03 o 
 -14   4   2      337.42      289.35     18.45 o 
 -13   4   2     3992.16     3915.38     63.47 o 
 -12   4   2      424.42      405.01      9.40 o 
 -11   4   2     1082.49     1043.84     14.49 o 
 -10   4   2        0.75        5.08      3.45 o 
  -9   4   2      192.03      199.05     12.11 o 
  -8   4   2      383.55      387.19     11.26 o 
  -7   4   2      643.53      619.20     13.81 o 
  -6   4   2     1958.01     1946.34     23.62 o 
  -5   4   2      137.36      121.91      5.95 o 
  -4   4   2      689.52      633.86     19.45 o 
  -3   4   2       66.48       76.25      3.76 o 
  -2   4   2      311.78      303.78      7.73 o 
  -1   4   2      839.16      877.18     10.22 o 
   0   4   2      695.09      716.37     14.32 o 
   1   4   2      253.37      286.61      7.94 o 
   2   4   2     2430.13     2602.75     36.54 o 
   3   4   2     4893.53     4804.45     44.25 o 
   4   4   2      743.85      801.28     19.05 o 
   5   4   2      473.02      493.74     15.55 o 
   6   4   2       31.58       24.20      4.01 o 
   7   4   2       37.70       22.90      4.07 o 
   8   4   2      327.36      264.01     13.02 o 
   9   4   2      387.39      357.51     15.89 o 
  10   4   2      215.97      201.81      7.53 o 
  11   4   2       39.43       25.08      4.06 o 
  12   4   2      292.47      298.54     16.09 o 
  13   4   2        2.42        8.35      4.33 o 
  14   4   2      219.67      208.06     13.73 o 
  15   4   2     1039.25     1135.12     30.58 o 
  16   4   2      254.10      302.83     15.40 o 
  17   4   2      161.40      145.08     10.27 o 
  18   4   2      632.52      730.14     20.10 o 
  19   4   2      345.87      414.38     12.93 o 
  20   4   2      295.06      252.50      7.54 o 
 -20   5   2       70.98       79.59      4.59 o 
 -19   5   2        0.51       -0.55      2.23 o 
 -18   5   2       20.12       24.95      4.47 o 
 -17   5   2      135.89      145.08      9.93 o 
 -16   5   2      483.80      508.10     18.99 o 
 -15   5   2        3.31        1.59      3.63 o 
 -14   5   2       98.10       93.76      6.25 o 
 -13   5   2       42.50       35.92      4.28 o 
 -12   5   2      446.31      434.72     11.28 o 
 -11   5   2       32.08       29.75      3.45 o 
 -10   5   2      231.58      221.88      6.20 o 
  -9   5   2       60.62       57.32      2.97 o 
  -8   5   2        1.02        2.87      1.29 o 
  -7   5   2        1.22        4.38      1.69 o 
  -6   5   2      427.38      418.38     12.18 o 
  -5   5   2      472.71      456.86     15.24 o 
  -4   5   2       65.97       63.42      4.65 o 
  -3   5   2       62.48       48.87      4.11 o 
  -2   5   2        7.45        4.37      1.62 o 
  -1   5   2      112.18      128.29      7.02 o 
   0   5   2      393.51      413.68     18.09 o 
   1   5   2      896.14      817.30     25.62 o 
   2   5   2      133.41      130.04     10.57 o 
   3   5   2       28.26       33.00      3.37 o 
   4   5   2        6.23        9.12      2.09 o 
   5   5   2      729.09      728.57     16.04 o 
   6   5   2      251.72      252.67     12.91 o 
   7   5   2       55.78       52.51      3.28 o 
   8   5   2       87.69       88.70      3.97 o 
   9   5   2      154.17      150.51      5.87 o 
  10   5   2        4.07        1.48      8.48 o 
  11   5   2       33.52       30.03      3.90 o 
  12   5   2      185.03      188.19     13.33 o 
  13   5   2      100.53      108.36     10.35 o 
  14   5   2       61.26       54.47      7.55 o 
  15   5   2        0.09        1.20      3.62 o 
  16   5   2        0.47        0.42      3.56 o 
  17   5   2        2.82        3.21      2.98 o 
  18   5   2        0.34        0.24      2.33 o 
  19   5   2      181.88      190.69      7.01 o 
 -18   6   2        3.17        3.58      1.89 o 
 -17   6   2        3.79        7.52      2.84 o 
 -16   6   2        1.48        1.32      2.68 o 
 -15   6   2      111.84      114.86      8.62 o 
 -14   6   2      133.62      111.82      6.14 o 
 -13   6   2      120.48      102.60      6.28 o 
 -12   6   2       71.14       73.47      5.59 o 
 -11   6   2      241.39      224.10      8.16 o 
 -10   6   2       27.56       32.12      3.60 o 
  -9   6   2      652.65      649.81     13.67 o 
  -8   6   2       93.17       80.91      6.64 o 
  -7   6   2      282.67      261.50     11.35 o 
  -6   6   2      315.77      330.03     10.03 o 
  -5   6   2      533.74      551.71     12.88 o 
  -4   6   2      302.94      288.36      9.34 o 
  -3   6   2      106.39       92.37      4.45 o 
  -2   6   2        1.20        2.06      2.20 o 
  -1   6   2        3.01        5.78      2.90 o 
   0   6   2     1690.00     1708.50     17.66 o 
   1   6   2       26.16       33.70      3.06 o 
   2   6   2      334.24      352.80      8.65 o 
   3   6   2      118.28      112.24      5.09 o 
   4   6   2       34.67       32.74      3.06 o 
   5   6   2       12.67       21.97      2.44 o 
   6   6   2        6.44        2.90      2.37 o 
   7   6   2       31.52       37.95      3.26 o 
   8   6   2      771.69      714.31     12.30 o 
   9   6   2       64.91       65.24      4.52 o 
  10   6   2      702.10      650.09     19.00 o 
  11   6   2      157.18      184.11      6.77 o 
  12   6   2      209.65      195.28     11.09 o 
  13   6   2       11.31       12.81      4.71 o 
  14   6   2       83.49       99.92      8.45 o 
  15   6   2      106.78      114.96      8.33 o 
  16   6   2      234.16      289.47     11.30 o 
  17   6   2       12.80       19.45      3.02 o 
 -15   7   2        0.64        1.16      1.75 o 
 -14   7   2       16.44       15.27      2.68 o 
 -13   7   2       11.53        4.87      2.34 o 
 -12   7   2        0.04        0.28      1.81 o 
 -11   7   2       62.81       51.66      6.67 o 
 -10   7   2       26.97       26.95      4.02 o 
  -9   7   2      127.13      150.51      8.32 o 
  -8   7   2       37.32       21.81      3.90 o 
  -7   7   2        0.25        2.35      2.61 o 
  -6   7   2      100.63       86.45      6.79 o 
  -5   7   2       26.65       31.43      4.73 o 
  -4   7   2      339.21      349.83     13.02 o 
  -3   7   2       11.88        4.04      2.32 o 
  -2   7   2        6.36        7.23      2.13 o 
  -1   7   2       14.71       20.59      2.38 o 
   0   7   2      281.57      282.59      7.53 o 
   1   7   2       37.83       32.57      3.41 o 
   2   7   2        5.22       12.96      2.63 o 
   3   7   2        1.80        3.97      2.99 o 
   4   7   2       13.44       15.00      2.74 o 
   5   7   2      124.00      104.31      5.66 o 
   6   7   2      150.41      115.43      5.86 o 
   7   7   2      118.54      120.65      5.86 o 
   8   7   2       75.06       61.88      4.19 o 
   9   7   2       37.41       31.29      2.97 o 
  10   7   2       37.01       29.88      2.83 o 
  11   7   2      149.96      139.83      6.25 o 
  12   7   2       66.35       60.04      3.91 o 
  13   7   2        6.28       12.92      3.14 o 
  14   7   2      160.44      150.06      7.18 o 
  15   7   2        2.98        5.96      1.82 o 
 -12   8   2       16.04       17.99      2.69 o 
 -11   8   2       76.92       87.22      5.96 o 
 -10   8   2        7.11       11.58      3.11 o 
  -9   8   2       51.12       59.20      4.45 o 
  -8   8   2      144.35      151.86      7.08 o 
  -7   8   2       29.02       31.01      3.78 o 
  -6   8   2       23.91       30.39      3.89 o 
  -5   8   2      291.78      305.68     10.72 o 
  -4   8   2       14.10       21.26      3.63 o 
  -3   8   2       22.57       15.62      2.30 o 
  -2   8   2        4.70        4.06      1.97 o 
  -1   8   2        4.40        2.78      1.96 o 
   0   8   2       93.97       88.27      3.88 o 
   1   8   2      213.26      219.15      7.21 o 
   2   8   2       30.32       30.60      2.97 o 
   3   8   2        5.98        4.39      1.74 o 
   4   8   2      108.82       99.95      4.85 o 
   5   8   2        0.11       -1.65      1.65 o 
   6   8   2       72.49       61.08      4.53 o 
   7   8   2       25.30       28.13      4.02 o 
   8   8   2       62.66       51.92      3.65 o 
   9   8   2        0.38       -0.97      2.52 o 
  10   8   2       23.89       19.95      3.16 o 
  11   8   2       21.15       17.79      2.54 o 
  -8   9   2       37.00       18.67      2.57 o 
  -7   9   2       19.24       20.36      2.88 o 
  -6   9   2        9.00        4.51      2.20 o 
  -5   9   2      258.93      251.25      9.42 o 
  -4   9   2        3.90        3.68      1.60 o 
  -3   9   2      414.66      371.50      8.18 o 
  -2   9   2        0.08       -1.51      1.51 o 
  -1   9   2        0.96        1.61      1.87 o 
   0   9   2       44.40       36.06      3.19 o 
   1   9   2      352.15      329.56      7.98 o 
   2   9   2      405.35      432.94      8.96 o 
   3   9   2       19.92       15.82      1.98 o 
   4   9   2        0.21       -1.04      5.24 o 
   5   9   2       24.45       21.73      3.29 o 
   6   9   2        0.58       -1.11      1.87 o 
   7   9   2      102.77       95.77      4.93 o 
 -23   1   3        0.16        0.95      1.75 o 
 -22   1   3        0.18        2.89      2.21 o 
 -21   1   3        1.68        5.45      1.82 o 
 -20   1   3       20.60       23.17      8.31 o 
 -19   1   3      262.53      266.06     14.29 o 
 -18   1   3       11.05       17.21      3.93 o 
 -17   1   3       32.09       27.41      4.53 o 
 -16   1   3        2.86       -1.95      5.10 o 
 -15   1   3      254.12      267.47     11.33 o 
 -14   1   3      403.34      393.10     21.41 o 
 -13   1   3      194.57      173.04     10.97 o 
 -12   1   3      377.81      431.97     16.45 o 
 -11   1   3      160.77      144.69      7.03 o 
 -10   1   3       42.28       59.50      4.51 o 
  -9   1   3      754.03      837.57     14.67 o 
  -8   1   3     2244.79     2447.12     53.65 o 
  -7   1   3        9.46        5.80      1.83 o 
  -6   1   3     1400.03     1275.42     21.10 o 
  -5   1   3     1529.87     1579.00     56.89 o 
  -4   1   3    10051.05    10093.43     98.30 o 
  -3   1   3     1700.71     1796.92     16.05 o 
  -2   1   3     1091.24     1042.38     11.74 o 
  -1   1   3      101.75      101.65      3.52 o 
   0   1   3      847.02      848.58     13.39 o 
   1   1   3     7515.45     7331.08     27.44 o 
   2   1   3     4150.02     3944.17     16.84 o 
   3   1   3      523.57      522.79      7.42 o 
   4   1   3     2555.02     2457.94     14.84 o 
   5   1   3        2.20       21.54      2.27 o 
   6   1   3       10.74       26.82      1.62 o 
   7   1   3       71.48       77.24      2.80 o 
   8   1   3        9.31       14.53      1.46 o 
   9   1   3     1524.73     1601.44     19.81 o 
  10   1   3       10.52        9.53      2.04 o 
  11   1   3      379.18      379.69     12.65 o 
  12   1   3       57.30       60.32      7.48 o 
  13   1   3       60.33       62.65      5.33 o 
  14   1   3       33.37       23.62      3.88 o 
  15   1   3       82.15      103.31      8.07 o 
  16   1   3       64.41       81.45      6.29 o 
  17   1   3       96.27      113.19      7.25 o 
  18   1   3      430.19      479.05     20.30 o 
  19   1   3     1268.22     1386.31     21.33 o 
  20   1   3      225.99      250.45      8.40 o 
  21   1   3        0.17        3.55      2.01 o 
  22   1   3      192.78      201.22      7.26 o 
 -23   2   3      337.40      346.72      8.67 o 
 -22   2   3      143.84      171.92      7.91 o 
 -21   2   3      130.86      135.91      7.14 o 
 -20   2   3      188.98      195.26     19.08 o 
 -19   2   3      271.49      260.65     16.26 o 
 -18   2   3        3.36        6.24      4.23 o 
 -17   2   3      106.95       93.60     10.92 o 
 -16   2   3      202.58      201.20     15.85 o 
 -15   2   3      782.95      695.20     18.37 o 
 -14   2   3      586.05      558.26     27.58 o 
 -13   2   3      239.53      230.37     13.47 o 
 -12   2   3       18.77       21.78      4.92 o 
 -11   2   3      457.98      473.72     17.67 o 
 -10   2   3      403.92      446.65     16.14 o 
  -9   2   3       36.87       33.45      3.13 o 
  -8   2   3      560.09      542.00     13.79 o 
  -7   2   3      776.03      863.41     13.45 o 
  -6   2   3       86.40       95.19      9.38 o 
  -5   2   3     1149.32     1145.57     26.05 o 
  -4   2   3     1228.28     1158.17     10.17 o 
  -3   2   3      547.83      527.42      6.53 o 
  -2   2   3     3263.54     3234.20     16.90 o 
  -1   2   3     1840.63     1832.86     15.82 o 
   0   2   3       95.28       97.93      3.34 o 
   1   2   3     4989.71     5214.05     51.51 o 
   2   2   3     7514.51     6972.84     60.73 o 
   3   2   3     3212.12     2721.83    189.54 o 
   4   2   3     2164.10     2292.39     26.78 o 
   5   2   3      191.55      167.72      5.93 o 
   6   2   3     3313.51     3399.66     27.21 o 
   7   2   3       38.88       52.94      7.41 o 
   8   2   3       18.72       21.45      3.98 o 
   9   2   3      469.25      539.25     13.39 o 
  10   2   3      179.89      190.17      7.99 o 
  11   2   3      441.15      392.89      9.90 o 
  12   2   3       25.74       19.30      2.58 o 
  13   2   3       88.01       84.71      4.93 o 
  14   2   3     1008.26      979.97     18.69 o 
  15   2   3      130.29      130.98      6.01 o 
  16   2   3       67.30       63.05      4.32 o 
  17   2   3       10.13       11.69      2.48 o 
  18   2   3      255.13      258.02     21.68 o 
  19   2   3       24.57       28.03      3.53 o 
  20   2   3        2.70        4.58      2.00 o 
  21   2   3      288.72      297.19      9.89 o 
 -22   3   3        0.42        0.80      1.46 o 
 -21   3   3        1.59        1.62      2.02 o 
 -20   3   3      180.69      202.69     10.24 o 
 -19   3   3       22.50       20.50      3.61 o 
 -18   3   3       50.64       53.36      7.48 o 
 -17   3   3        8.03       11.28      5.01 o 
 -16   3   3        3.81        3.77      4.47 o 
 -15   3   3      213.86      197.10     15.21 o 
 -14   3   3      951.58      953.82     21.37 o 
 -13   3   3      164.07      156.58      8.64 o 
 -12   3   3       21.40       27.51      4.02 o 
 -11   3   3        9.55       15.68      4.33 o 
 -10   3   3      717.43      733.91     22.43 o 
  -9   3   3      611.32      663.29     20.33 o 
  -8   3   3       68.43       59.64      6.22 o 
  -7   3   3      934.21      930.14     21.92 o 
  -6   3   3      376.04      371.55     16.84 o 
  -5   3   3      230.53      239.65      9.45 o 
  -4   3   3      796.45      834.30     11.61 o 
  -3   3   3      221.84      212.88      5.80 o 
  -2   3   3       36.91       42.44      2.23 o 
  -1   3   3        6.74        8.19      1.05 o 
   0   3   3      261.54      273.38     15.37 o 
   1   3   3     3202.55     3088.24     65.82 o 
   2   3   3       64.47       54.50      4.44 o 
   3   3   3     8043.62     8706.80     57.10 o 
   4   3   3      341.43      382.52     12.66 o 
   5   3   3     5412.99     5588.57     49.19 o 
   6   3   3     1340.50     1433.42     26.03 o 
   7   3   3      812.17      804.06     20.46 o 
   8   3   3      367.39      342.22     13.73 o 
   9   3   3       74.72       54.14      5.96 o 
  10   3   3       20.70       21.80      4.02 o 
  11   3   3       15.50       10.07      2.27 o 
  12   3   3      344.91      331.49     11.34 o 
  13   3   3      696.49      735.12     16.55 o 
  14   3   3       47.54       42.47      4.63 o 
  15   3   3       96.30       93.76      6.85 o 
  16   3   3       10.91       14.47      3.61 o 
  17   3   3      105.26      111.84      6.47 o 
  18   3   3      105.34      100.60      5.57 o 
  19   3   3      424.17      452.99     34.46 o 
  20   3   3       31.96       35.05      3.77 o 
 -21   4   3        1.60        0.75      1.68 o 
 -20   4   3       25.55       25.99      2.41 o 
 -19   4   3       73.39       91.45      7.48 o 
 -18   4   3      323.94      329.47     14.90 o 
 -17   4   3      168.35      186.12     19.50 o 
 -16   4   3      299.24      313.10     12.15 o 
 -15   4   3      694.44      678.13     27.40 o 
 -14   4   3      941.47      852.72     30.44 o 
 -13   4   3      400.60      358.10     12.47 o 
 -12   4   3      137.22      143.74      5.86 o 
 -11   4   3      667.03      632.27     11.53 o 
 -10   4   3      349.53      359.91     12.00 o 
  -9   4   3      374.18      341.77     15.79 o 
  -8   4   3       42.10       42.43      3.89 o 
  -7   4   3      227.85      269.45      8.92 o 
  -6   4   3     1419.42     1422.52     19.75 o 
  -5   4   3      125.21      113.40      5.62 o 
  -4   4   3      502.09      554.99     22.71 o 
  -3   4   3     1654.64     1845.97     17.30 o 
  -2   4   3     2630.37     2778.84     22.72 o 
  -1   4   3       51.78       51.30      2.70 o 
   0   4   3      188.28      179.44      6.49 o 
   1   4   3       48.77       70.42     14.82 o 
   2   4   3     2198.79     2273.75     31.23 o 
   3   4   3     2133.23     2235.31     32.08 o 
   4   4   3     2965.74     2892.59     38.14 o 
   5   4   3       19.06       27.51      4.39 o 
   6   4   3       30.23       39.45      5.15 o 
   7   4   3       18.43       13.90      3.42 o 
   8   4   3       72.46       91.59      7.96 o 
   9   4   3       80.25       74.08      5.46 o 
  10   4   3     1661.65     1609.90     24.81 o 
  11   4   3       90.37      101.71      5.74 o 
  12   4   3       43.02       52.91      7.65 o 
  13   4   3      436.30      397.61     18.55 o 
  14   4   3     1243.28     1265.53     32.38 o 
  15   4   3       82.12       77.84      8.56 o 
  16   4   3        2.18       -0.09      3.49 o 
  17   4   3       18.11       22.86      4.90 o 
  18   4   3        4.00        3.37      2.70 o 
  19   4   3      428.66      446.22     14.88 o 
 -20   5   3       89.24      101.03      5.04 o 
 -19   5   3       59.58       56.47      5.03 o 
 -18   5   3       42.89       45.74      5.47 o 
 -17   5   3      109.32      107.52      8.60 o 
 -16   5   3       64.25       70.00      7.44 o 
 -15   5   3      115.88      119.27      6.55 o 
 -14   5   3        8.43        7.95      2.53 o 
 -13   5   3      149.66      142.45     10.42 o 
 -12   5   3       21.40       18.53      3.06 o 
 -11   5   3     3042.04     3140.52     31.06 o 
 -10   5   3      641.51      575.93     13.29 o 
  -9   5   3     1387.71     1404.73     17.35 o 
  -8   5   3       69.66       85.59      4.38 o 
  -7   5   3       12.20       12.97      2.23 o 
  -6   5   3     1132.94     1067.39     18.73 o 
  -5   5   3      200.01      217.06      8.38 o 
  -4   5   3       21.70       21.99      3.02 o 
  -3   5   3     1705.97     1532.98     21.02 o 
  -2   5   3      476.12      538.35     20.02 o 
  -1   5   3      120.23      111.86      9.78 o 
   0   5   3      154.90      152.24     11.23 o 
   1   5   3     1452.17     1445.76     34.30 o 
   2   5   3      286.99      297.06      9.66 o 
   3   5   3        0.78       21.50     23.40 o 
   4   5   3       30.28       25.36      3.24 o 
   5   5   3      240.21      231.79     12.23 o 
   6   5   3      162.09      164.25      5.49 o 
   7   5   3       38.86       33.91      2.89 o 
   8   5   3        0.91        1.90      1.66 o 
   9   5   3      120.08      126.17      7.15 o 
  10   5   3      250.80      264.99      9.99 o 
  11   5   3        6.66        8.35      5.03 o 
  12   5   3        0.79        6.39      4.75 o 
  13   5   3      318.38      274.81     15.34 o 
  14   5   3      220.00      222.31     13.51 o 
  15   5   3      281.99      285.74     12.07 o 
  16   5   3        4.89        0.80      1.41 o 
  17   5   3      263.54      283.33     11.70 o 
  18   5   3      126.54      104.94      6.14 o 
 -18   6   3      981.65      938.49     15.42 o 
 -17   6   3        2.28        2.08      2.16 o 
 -16   6   3      191.32      178.27      9.45 o 
 -15   6   3       26.59       26.51      3.12 o 
 -14   6   3      346.14      332.14     14.46 o 
 -13   6   3      381.16      354.40     11.11 o 
 -12   6   3      334.91      337.58     11.23 o 
 -11   6   3       23.02       18.71      2.87 o 
 -10   6   3       75.37       82.14      6.61 o 
  -9   6   3      144.61      135.05      6.74 o 
  -8   6   3       43.13       41.76      4.03 o 
  -7   6   3     1124.04     1116.30     24.19 o 
  -6   6   3      383.88      420.25     15.52 o 
  -5   6   3      360.76      326.31     12.61 o 
  -4   6   3        1.53        7.97      2.62 o 
  -3   6   3      177.23      179.84     10.56 o 
  -2   6   3     2161.23     2250.50     24.49 o 
  -1   6   3      345.89      354.08      9.81 o 
   0   6   3       80.46       77.38      4.23 o 
   1   6   3     1156.80     1182.73     18.69 o 
   2   6   3        1.61        6.31      1.77 o 
   3   6   3     1515.68     1460.61     17.60 o 
   4   6   3      336.44      387.03      9.28 o 
   5   6   3        0.01        4.84      1.70 o 
   6   6   3        5.61       12.82      2.39 o 
   7   6   3       30.54       26.75      2.82 o 
   8   6   3      358.33      327.10      9.68 o 
   9   6   3        1.55        3.16      2.19 o 
  10   6   3      803.71      780.77     14.06 o 
  11   6   3       27.69       33.57      3.27 o 
  12   6   3        1.35        6.92      2.62 o 
  13   6   3      312.16      317.91     19.23 o 
  14   6   3      119.38      121.76      7.61 o 
  15   6   3      278.28      292.02     12.01 o 
  16   6   3      218.48      223.32      9.25 o 
  17   6   3       26.04       32.68      3.17 o 
 -14   7   3      745.52      663.77     72.00 o 
 -13   7   3      224.70      204.60     23.66 o 
 -12   7   3      144.37      160.60      9.88 o 
 -11   7   3      581.65      585.55     19.72 o 
 -10   7   3      319.48      329.06     11.55 o 
  -9   7   3       21.28       28.93      4.21 o 
  -8   7   3      437.08      405.85     13.51 o 
  -7   7   3      100.55      105.61      7.38 o 
  -6   7   3      600.50      580.77     16.59 o 
  -5   7   3       30.88       40.88      7.39 o 
  -4   7   3      357.42      370.37     10.10 o 
  -3   7   3       11.67       34.19      4.51 o 
  -2   7   3        1.43        1.94      2.37 o 
  -1   7   3      173.24      158.36      6.92 o 
   0   7   3      757.12      762.87     14.40 o 
   1   7   3      825.29      902.99     19.82 o 
   2   7   3     3129.95     3208.70     35.78 o 
   3   7   3     1121.89     1148.35     17.58 o 
   4   7   3      534.24      519.58     11.93 o 
   5   7   3      361.64      391.42     10.38 o 
   6   7   3       19.13       23.12      2.96 o 
   7   7   3       12.52        8.19      3.30 o 
   8   7   3       23.56       27.29      2.97 o 
   9   7   3       87.09      108.50      5.41 o 
  10   7   3      253.04      269.59     11.08 o 
  11   7   3        0.65        0.77      1.32 o 
  12   7   3      175.14      178.08     15.57 o 
  13   7   3      107.94       83.27      5.88 o 
  14   7   3       33.11       43.45      3.84 o 
 -12   8   3        6.74        9.02      2.24 o 
 -11   8   3        1.71        2.99      2.17 o 
 -10   8   3       79.16       91.15      6.57 o 
  -9   8   3       11.06       13.58      2.54 o 
  -8   8   3       27.31       25.19      3.25 o 
  -7   8   3       80.97       87.50      5.70 o 
  -6   8   3       16.56       18.74      3.24 o 
  -5   8   3      749.24      809.28     17.01 o 
  -4   8   3      225.34      221.28      9.13 o 
  -3   8   3      435.30      419.35     13.90 o 
  -2   8   3      298.84      320.16      8.40 o 
  -1   8   3        9.70        9.04      2.07 o 
   0   8   3        1.68        1.53      2.41 o 
   1   8   3        0.07        4.66      2.34 o 
   2   8   3      211.76      216.22      6.75 o 
   3   8   3       72.04       83.46      5.73 o 
   4   8   3        8.29       12.79      2.87 o 
   5   8   3       34.17       40.82      3.97 o 
   6   8   3        4.42        4.33      4.06 o 
   7   8   3      200.68      207.64     12.38 o 
   8   8   3       15.51       16.39      2.31 o 
   9   8   3        0.96       -1.54      1.79 o 
  10   8   3       22.77       21.52      2.88 o 
  -7   9   3       82.77       60.65      4.06 o 
  -6   9   3       12.65       10.32      1.70 o 
  -5   9   3      545.92      517.46     36.59 o 
  -4   9   3        2.27        8.14      1.65 o 
  -3   9   3      307.98      244.65     32.23 o 
  -2   9   3      229.03      249.62     10.15 o 
  -1   9   3      252.49      264.19     10.45 o 
   0   9   3      900.14      874.27     18.63 o 
   1   9   3      611.13      610.37     15.28 o 
   2   9   3      728.19      704.00     11.19 o 
   3   9   3      131.20      137.29      4.91 o 
   4   9   3       87.09      110.56      6.53 o 
   5   9   3       77.33       62.42      4.66 o 
   6   9   3      156.31      134.77      5.98 o 
 -23   0   4       16.36       13.88      2.27 o 
 -21   0   4      150.33      130.94     10.83 o 
 -20   0   4      603.71      501.35     22.26 o 
 -19   0   4      311.76      249.54     16.53 o 
 -18   0   4      139.96      116.63     11.73 o 
 -17   0   4       28.08       32.33      7.02 o 
 -16   0   4      616.29      575.44     25.11 o 
 -15   0   4      430.99      455.33     21.73 o 
 -14   0   4        6.40        1.89      3.42 o 
 -13   0   4     1369.35     1435.34     35.55 o 
 -12   0   4       50.80       65.85      7.98 o 
 -11   0   4     1559.04     1831.39     35.95 o 
 -10   0   4       94.97       68.08      7.08 o 
  -9   0   4        7.94       24.98      4.71 o 
  -8   0   4     2085.02     2332.38     34.72 o 
  -7   0   4      355.68      363.29     13.28 o 
  -6   0   4      578.52      657.72     17.18 o 
  -5   0   4      791.41      902.08     19.49 o 
  -4   0   4    10274.20    10114.15     63.75 o 
  -3   0   4    11979.90    11872.39     69.39 o 
  -2   0   4     8484.62     8483.26     59.28 o 
  -1   0   4     9842.52    10072.94     41.54 o 
   0   0   4      604.59      582.81     13.57 o 
   1   0   4      845.83      802.05     14.17 o 
   2   0   4     5487.99     5423.50     36.49 o 
   3   0   4     1320.04     1259.82     17.31 o 
   4   0   4       62.82       60.67      3.95 o 
   5   0   4      765.91      772.97     14.04 o 
   6   0   4     5339.68     5452.05     40.20 o 
   7   0   4      165.32      127.09      6.47 o 
   8   0   4      100.22       95.04      5.92 o 
   9   0   4      392.27      496.21     13.90 o 
  10   0   4     2250.90     2446.68     32.71 o 
  11   0   4      785.42      744.06     19.04 o 
  12   0   4        6.95        8.28      3.58 o 
  13   0   4      310.22      304.06     11.35 o 
  14   0   4      281.88      315.09     12.12 o 
  15   0   4      609.62      618.10     23.16 o 
  16   0   4       96.04      103.62     10.09 o 
  17   0   4      107.88      114.81     10.33 o 
  18   0   4       99.02       98.15      9.15 o 
  19   0   4       79.11       80.23      7.84 o 
  20   0   4       36.89       41.45      5.24 o 
  21   0   4       54.76       62.86      5.17 o 
 -23   1   4      516.23      645.23     12.70 o 
 -22   1   4       12.57        7.63      2.06 o 
 -21   1   4      160.60      131.72      7.50 o 
 -20   1   4      618.70      542.20     15.96 o 
 -19   1   4      755.89      699.50     18.91 o 
 -18   1   4       89.00       78.19      6.92 o 
 -17   1   4       24.53       15.34      3.60 o 
 -16   1   4     1102.90     1071.52     23.69 o 
 -15   1   4      249.73      241.47     10.90 o 
 -14   1   4       45.73       51.34      4.34 o 
 -13   1   4       47.24       54.57      7.17 o 
 -12   1   4      969.85      929.72     25.84 o 
 -11   1   4      788.39      804.26     27.10 o 
 -10   1   4      971.39     1017.97     18.43 o 
  -9   1   4      564.88      588.83     14.06 o 
  -8   1   4    15815.09    16845.28    218.93 o 
  -7   1   4     8527.96     8868.99    111.37 o 
  -6   1   4      353.84      323.42      8.69 o 
  -5   1   4     1125.57     1348.12     24.23 o 
  -4   1   4     4355.65     4456.66     29.19 o 
  -3   1   4     1316.31     1337.31     21.89 o 
  -2   1   4     2134.84     2124.42     18.75 o 
  -1   1   4     2552.33     2457.97     19.71 o 
   0   1   4     4204.86     3996.23     68.75 o 
   1   1   4       22.10       14.32      1.47 o 
   2   1   4     1731.30     1593.84     18.51 o 
   3   1   4      257.02      242.94      4.57 o 
   4   1   4      202.12      201.50      6.16 o 
   5   1   4     2502.61     2526.31     32.92 o 
   6   1   4     3827.36     3753.82     27.86 o 
   7   1   4     2132.42     2202.41     15.77 o 
   8   1   4     4129.05     4180.93     32.22 o 
   9   1   4     1994.30     2043.20     23.69 o 
  10   1   4      625.18      614.08     13.77 o 
  11   1   4       41.57       48.70      4.29 o 
  12   1   4      166.19      174.56      7.47 o 
  13   1   4      765.21      719.78     13.96 o 
  14   1   4        3.54        8.35      2.97 o 
  15   1   4       56.18       69.83      5.85 o 
  16   1   4       81.22       78.77      6.58 o 
  17   1   4      103.40      105.02      7.40 o 
  18   1   4       27.63       35.24      4.30 o 
  19   1   4      163.58      164.84      7.35 o 
  20   1   4      121.24      116.87      5.51 o 
  21   1   4      908.15     1009.77     36.82 o 
 -21   2   4        1.42        6.81      2.13 o 
 -20   2   4       56.85       59.33      5.18 o 
 -19   2   4      404.84      364.75     20.75 o 
 -18   2   4       89.51       73.19      9.94 o 
 -17   2   4      209.44      207.78     16.34 o 
 -16   2   4      199.18      202.29     14.73 o 
 -15   2   4      190.63      192.68      9.97 o 
 -14   2   4       13.05       12.09      2.47 o 
 -13   2   4       16.93       25.03      6.81 o 
 -12   2   4        9.24        7.93      3.57 o 
 -11   2   4      240.60      214.82     12.37 o 
 -10   2   4     1214.57     1219.59     27.65 o 
  -9   2   4      371.06      395.08     10.60 o 
  -8   2   4       15.43        8.95      2.59 o 
  -7   2   4      103.59      105.82      5.19 o 
  -6   2   4      464.79      528.83      7.55 o 
  -5   2   4     3307.88     3381.00     26.32 o 
  -4   2   4      670.97      651.82     10.73 o 
  -3   2   4     3132.42     3314.54     18.61 o 
  -2   2   4     2333.37     2365.73     17.76 o 
  -1   2   4     1797.06     1739.68     19.78 o 
   0   2   4      367.86      356.87      7.48 o 
   1   2   4      194.35      200.26      6.05 o 
   2   2   4       68.90       84.62      3.53 o 
   3   2   4      214.70      161.36      7.55 o 
   4   2   4     1545.16     1578.78     23.71 o 
   5   2   4       77.30       91.60      4.70 o 
   6   2   4        5.25       26.14      2.87 o 
   7   2   4     1119.34     1120.91     17.53 o 
   8   2   4      238.83      250.81      8.75 o 
   9   2   4        0.37        1.74      1.82 o 
  10   2   4       59.38       50.65     10.27 o 
  11   2   4      161.13      156.94      7.86 o 
  12   2   4       90.52       95.62      3.96 o 
  13   2   4      483.22      466.23     10.77 o 
  14   2   4      212.52      186.06      7.46 o 
  15   2   4      502.43      553.72     11.86 o 
  16   2   4      128.31      130.68      5.87 o 
  17   2   4        4.72        2.10      2.46 o 
  18   2   4      213.61      253.45      8.99 o 
  19   2   4        7.03       10.02      2.51 o 
  20   2   4       45.99       40.15      2.89 o 
  21   2   4      111.26       90.76      4.04 o 
 -22   3   4       39.90       29.78      2.92 o 
 -21   3   4        0.31        1.96      2.20 o 
 -20   3   4       18.69       18.77      3.28 o 
 -19   3   4      316.53      321.36     17.43 o 
 -18   3   4      463.53      408.04     22.19 o 
 -17   3   4       20.20       12.85      5.73 o 
 -16   3   4      776.01      735.29     29.49 o 
 -15   3   4      320.47      265.53     17.75 o 
 -14   3   4       85.23       73.79      9.36 o 
 -13   3   4      764.10      713.41     18.11 o 
 -12   3   4     1102.35     1021.51     18.64 o 
 -11   3   4     1880.27     1867.23     38.08 o 
 -10   3   4      528.82      538.26     19.70 o 
  -9   3   4      389.86      449.27     17.15 o 
  -8   3   4     1809.98     1768.08     32.49 o 
  -7   3   4        5.76        3.60      2.58 o 
  -6   3   4      567.99      560.88     10.64 o 
  -5   3   4     1865.04     2044.85     27.04 o 
  -4   3   4      788.93      808.54      8.70 o 
  -3   3   4     4641.71     4762.63     31.39 o 
  -2   3   4      188.54      183.89      4.83 o 
  -1   3   4      135.79      146.90      4.27 o 
   0   3   4      894.50      909.62     12.11 o 
   1   3   4      131.29       82.90      8.71 o 
   2   3   4       38.90       43.19      4.24 o 
   3   3   4        1.38       16.77      3.10 o 
   4   3   4     3023.41     3076.95     37.59 o 
   5   3   4    10103.16    10597.12     72.40 o 
   6   3   4     2571.19     2657.47     37.49 o 
   7   3   4     2597.32     2442.67     37.16 o 
   8   3   4      311.20      308.83     13.69 o 
   9   3   4       91.06       95.06      7.89 o 
  10   3   4      149.19      146.94      7.28 o 
  11   3   4      139.02      143.37      7.50 o 
  12   3   4      251.11      257.66      9.11 o 
  13   3   4       56.76       54.56      6.47 o 
  14   3   4      238.03      238.76      9.81 o 
  15   3   4       24.25       23.60      5.30 o 
  16   3   4        0.76        2.57      2.50 o 
  17   3   4       14.26       18.42      3.19 o 
  18   3   4      170.16      175.37      6.54 o 
  19   3   4       40.56       34.68      4.19 o 
  20   3   4      199.46      174.41      9.96 o 
 -21   4   4       22.42       13.63      2.34 o 
 -20   4   4        3.34        0.52      2.23 o 
 -19   4   4        3.14        7.55      3.17 o 
 -18   4   4      680.50      784.50     22.42 o 
 -17   4   4      384.47      384.83     39.98 o 
 -16   4   4      230.24      222.69     15.34 o 
 -15   4   4      352.55      368.42     19.70 o 
 -14   4   4        2.39       10.25      2.82 o 
 -13   4   4        8.00        5.21      6.53 o 
 -12   4   4      163.99      161.51      5.55 o 
 -11   4   4      251.42      255.16      7.57 o 
 -10   4   4       61.20       55.32      5.26 o 
  -9   4   4     2028.37     2005.12     38.85 o 
  -8   4   4        9.21       15.41      4.06 o 
  -7   4   4      525.80      553.73     18.98 o 
  -6   4   4      203.26      196.67      9.95 o 
  -5   4   4        7.53       18.11      2.60 o 
  -4   4   4       69.77       87.39      6.13 o 
  -3   4   4      106.83      102.78      4.00 o 
  -2   4   4     2117.03     2213.26     29.97 o 
  -1   4   4       14.66       17.13      2.42 o 
   0   4   4      306.63      294.41      8.68 o 
   1   4   4       27.38       38.39      3.41 o 
   2   4   4       70.53       61.35      5.74 o 
   3   4   4       40.63       42.04      5.04 o 
   4   4   4      111.09      157.70      9.56 o 
   5   4   4     2783.86     2866.87     41.33 o 
   6   4   4      379.27      368.52     15.19 o 
   7   4   4      353.78      378.07     15.88 o 
   8   4   4        0.79        9.61      4.00 o 
   9   4   4     1310.94     1255.02     21.76 o 
  10   4   4     1057.96     1017.54     20.02 o 
  11   4   4      208.71      211.41     13.84 o 
  12   4   4       10.04        2.46      4.45 o 
  13   4   4      164.66      142.82     11.32 o 
  14   4   4      214.64      244.52     14.41 o 
  15   4   4      100.91      114.10      9.90 o 
  16   4   4        9.49       11.53      4.13 o 
  17   4   4       34.72       46.59      5.60 o 
  18   4   4       12.50       11.60      2.87 o 
  19   4   4       79.02       78.53      5.68 o 
 -19   5   4      302.29      363.23     11.49 o 
 -18   5   4      439.78      442.34     14.61 o 
 -17   5   4      191.13      212.92     11.44 o 
 -16   5   4      193.86      178.96     11.29 o 
 -15   5   4      216.89      198.78     14.06 o 
 -14   5   4       64.25       57.18      5.03 o 
 -13   5   4      167.32      170.49     12.20 o 
 -12   5   4      737.52      784.43     15.82 o 
 -11   5   4      597.98      617.41     14.08 o 
 -10   5   4     1411.41     1331.54     20.46 o 
  -9   5   4      406.10      376.81      9.24 o 
  -8   5   4      182.77      170.79      6.19 o 
  -7   5   4      665.49      657.05     11.67 o 
  -6   5   4       59.39       54.78      3.50 o 
  -5   5   4       13.45       16.18      4.02 o 
  -4   5   4      420.56      448.11     16.23 o 
  -3   5   4     1458.23     1475.45     32.61 o 
  -2   5   4      183.69      192.34     12.17 o 
  -1   5   4       16.79       16.40      4.31 o 
   0   5   4      297.41      288.69     15.37 o 
   1   5   4      462.03      458.28     12.20 o 
   2   5   4      112.49      119.27      6.50 o 
   3   5   4      281.15      301.65     13.12 o 
   4   5   4        3.41        7.09      1.69 o 
   5   5   4      244.03      229.13      6.42 o 
   6   5   4      200.83      212.71      6.33 o 
   7   5   4      276.21      286.94      8.51 o 
   8   5   4      351.22      342.00     11.41 o 
   9   5   4      138.34      166.95      8.05 o 
  10   5   4      435.29      404.05     19.09 o 
  11   5   4       14.04        6.12      3.93 o 
  12   5   4      676.40      634.04     23.22 o 
  13   5   4      341.04      320.60     16.26 o 
  14   5   4       27.94       37.59      6.35 o 
  15   5   4        7.37       11.02      2.50 o 
  16   5   4       26.50       47.92      3.66 o 
  17   5   4        1.02        0.77      2.33 o 
  18   5   4      474.27      477.15     10.55 o 
 -17   6   4       32.36       29.03      3.66 o 
 -16   6   4       18.41        9.70      3.14 o 
 -15   6   4       26.44       20.35      3.12 o 
 -14   6   4      630.92      602.34     27.91 o 
 -13   6   4      246.25      219.92      8.69 o 
 -12   6   4       11.62        7.88      2.22 o 
 -11   6   4      339.41      337.60     12.23 o 
 -10   6   4     1569.54     1634.18     29.14 o 
  -9   6   4      151.16      187.53      7.86 o 
  -8   6   4      683.77      681.25     14.70 o 
  -7   6   4      737.54      740.11     15.28 o 
  -6   6   4       18.89       20.62      3.11 o 
  -5   6   4       41.97       35.71      2.93 o 
  -4   6   4       14.55       14.31      2.16 o 
  -3   6   4       94.09       80.48      5.43 o 
  -2   6   4      123.13       95.06      5.48 o 
  -1   6   4       24.99       35.51      3.11 o 
   0   6   4      188.52      192.24      7.76 o 
   1   6   4        3.22        2.14      2.28 o 
   2   6   4      415.29      428.09     11.61 o 
   3   6   4      110.92       98.63      5.42 o 
   4   6   4       48.40       37.46      3.12 o 
   5   6   4      736.85      789.94     16.97 o 
   6   6   4      667.60      702.41     14.55 o 
   7   6   4      328.52      290.98      9.12 o 
   8   6   4       16.75       16.51      2.88 o 
   9   6   4      299.25      260.30      8.37 o 
  10   6   4       90.90       63.94      4.47 o 
  11   6   4       91.38       78.47      5.91 o 
  12   6   4        9.05       10.62      3.01 o 
  13   6   4       10.44        9.00      2.96 o 
  14   6   4       30.54       22.04      2.76 o 
  15   6   4       30.63       25.99      3.77 o 
  16   6   4       12.61       15.55      2.74 o 
 -14   7   4      241.34      245.05      9.36 o 
 -13   7   4      114.65      123.84      7.90 o 
 -12   7   4      174.42      163.88      9.88 o 
 -11   7   4        0.52        4.51      2.31 o 
 -10   7   4       16.55       15.20      3.07 o 
  -9   7   4      166.21      175.14      8.69 o 
  -8   7   4        1.52        4.94      3.01 o 
  -7   7   4      283.35      305.98     11.87 o 
  -6   7   4       19.40       16.75      3.63 o 
  -5   7   4      240.33      232.75     10.62 o 
  -4   7   4       81.77       85.72      5.22 o 
  -3   7   4      636.01      642.56     13.38 o 
  -2   7   4      292.68      313.69      9.46 o 
  -1   7   4      668.01      694.56     13.81 o 
   0   7   4      116.84      104.92      7.20 o 
   1   7   4        8.10       11.02      3.23 o 
   2   7   4      104.90      105.80      7.29 o 
   3   7   4     1052.81     1088.65     18.73 o 
   4   7   4       94.52      117.27      7.41 o 
   5   7   4       16.00        7.45      2.77 o 
   6   7   4        1.81       -2.01      2.01 o 
   7   7   4       45.64       36.98      3.43 o 
   8   7   4       66.56       53.90      4.40 o 
   9   7   4       98.09       83.20      4.29 o 
  10   7   4        5.08        5.34      1.58 o 
  11   7   4        0.73       -0.24      1.83 o 
  12   7   4       37.37       50.75      5.43 o 
  13   7   4       81.12       59.86      4.68 o 
 -12   8   4        4.39        3.90      1.69 o 
 -11   8   4        4.52        4.78      2.36 o 
 -10   8   4       33.07       26.48      3.96 o 
  -9   8   4        7.79        6.82      2.21 o 
  -8   8   4       45.65       47.41      3.98 o 
  -7   8   4       30.19       34.78      3.77 o 
  -6   8   4      443.50      450.83     12.06 o 
  -5   8   4       55.44       62.38      4.97 o 
  -4   8   4      301.72      290.74      9.94 o 
  -3   8   4        9.23       11.81      2.80 o 
  -2   8   4      157.95      158.53      5.89 o 
  -1   8   4        2.77        5.29      2.54 o 
   0   8   4      108.80      111.24      6.52 o 
   1   8   4        1.46       -1.50      2.10 o 
   2   8   4      157.89      162.09      7.90 o 
   3   8   4       17.82       21.29      3.28 o 
   4   8   4      163.50      155.57      7.13 o 
   5   8   4       92.89       89.83      5.38 o 
   6   8   4        2.41       -0.21      1.79 o 
   7   8   4       23.16       28.88      3.30 o 
   8   8   4       43.59       48.77      6.50 o 
   9   8   4       86.37       87.38     11.29 o 
  -6   9   4        7.05        6.34      1.83 o 
  -5   9   4       64.66       71.72      4.93 o 
  -4   9   4        6.36       11.90      2.53 o 
  -3   9   4        4.40        5.66      2.02 o 
  -2   9   4       41.53       47.33      4.48 o 
  -1   9   4        4.90        5.44      2.06 o 
   0   9   4        0.11       -1.80      1.98 o 
   1   9   4       15.33       19.32      3.07 o 
   2   9   4        8.18       11.29      2.48 o 
   3   9   4        3.04        0.49      1.39 o 
   4   9   4        0.54       -0.28      0.96 o 
 -23   1   5      106.28      117.66      5.15 o 
 -22   1   5        3.39        4.04      3.58 o 
 -21   1   5        6.87        3.40      2.44 o 
 -20   1   5       93.80       84.56      6.59 o 
 -19   1   5      403.50      353.49     13.60 o 
 -18   1   5      289.66      240.18     11.68 o 
 -17   1   5      225.64      189.99     10.50 o 
 -16   1   5      130.12      114.22      8.17 o 
 -15   1   5      116.82      108.84      6.48 o 
 -14   1   5       29.85       34.45      3.91 o 
 -13   1   5      649.63      657.10     17.74 o 
 -12   1   5        5.75        9.35      3.92 o 
 -11   1   5        3.33        4.01      3.11 o 
 -10   1   5       64.78       86.18      6.43 o 
  -9   1   5        0.06        3.50      2.54 o 
  -8   1   5      347.87      393.02     11.72 o 
  -7   1   5       23.51       48.23      6.61 o 
  -6   1   5     2507.06     2529.30     27.05 o 
  -5   1   5     1327.23     1422.51     28.35 o 
  -4   1   5     2314.16     2317.03     23.97 o 
  -3   1   5       17.52       27.43      1.87 o 
  -2   1   5      335.77      312.77      8.49 o 
  -1   1   5        3.09        1.69      1.67 o 
   0   1   5     1096.92     1089.15     22.04 o 
   1   1   5      734.64      763.91      9.09 o 
   2   1   5      111.55      120.40      3.59 o 
   3   1   5        0.10        4.68      1.21 o 
   4   1   5     1443.09     1499.74     19.88 o 
   5   1   5      128.65      153.54      4.49 o 
   6   1   5      214.64      188.74      6.73 o 
   7   1   5        5.20        9.52      1.92 o 
   8   1   5      694.22      801.77     15.05 o 
   9   1   5      113.62      117.62      6.24 o 
  10   1   5      206.02      220.20      8.65 o 
  11   1   5      528.69      574.72     14.41 o 
  12   1   5      197.81      240.31      7.37 o 
  13   1   5      119.27      122.56      6.24 o 
  14   1   5      343.47      352.29     18.71 o 
  15   1   5       96.48       84.86      6.42 o 
  16   1   5      146.00      177.43      8.81 o 
  17   1   5      204.30      207.64      9.14 o 
  18   1   5       67.34       71.26      5.31 o 
  19   1   5      299.95      334.20      9.59 o 
  20   1   5        0.63        0.46      1.62 o 
  21   1   5       16.27       14.92      1.87 o 
 -21   2   5       28.58       31.49      3.29 o 
 -20   2   5      134.70      139.73     13.43 o 
 -19   2   5      326.96      267.93     17.66 o 
 -18   2   5       50.42       47.29      7.69 o 
 -17   2   5      124.70      111.15      8.04 o 
 -16   2   5       59.02       50.82      5.70 o 
 -15   2   5       15.47       11.95      3.16 o 
 -14   2   5       25.96       25.60      3.33 o 
 -13   2   5      166.37      163.42      6.30 o 
 -12   2   5       25.58       25.61      5.57 o 
 -11   2   5       27.96       24.33      5.23 o 
 -10   2   5      286.94      271.96      9.78 o 
  -9   2   5        7.81       22.23      3.23 o 
  -8   2   5        1.23        2.02      1.95 o 
  -7   2   5      196.07      232.54      8.14 o 
  -6   2   5     1262.60     1302.11     18.01 o 
  -5   2   5      108.69      145.66      5.97 o 
  -4   2   5        3.59        3.31      1.88 o 
  -3   2   5     1897.05     2000.29     16.87 o 
  -2   2   5     1021.47     1056.83     12.93 o 
  -1   2   5     4488.37     5112.02     32.69 o 
   0   2   5       49.42       66.72      5.18 o 
   1   2   5      146.02      155.15      5.68 o 
   2   2   5      284.95      313.71      5.40 o 
   3   2   5      221.52      254.32     10.27 o 
   4   2   5      384.68      367.10     12.38 o 
   5   2   5        5.38       12.64      2.23 o 
   6   2   5       21.31       15.93      2.90 o 
   7   2   5        8.56        9.26      2.21 o 
   8   2   5     1054.30     1004.70     18.23 o 
   9   2   5      705.05      705.09     15.73 o 
  10   2   5      191.70      200.72      8.85 o 
  11   2   5        3.58        4.26      1.60 o 
  12   2   5        2.13        3.53      1.53 o 
  13   2   5      777.15      809.23     22.88 o 
  14   2   5      298.05      293.88      8.80 o 
  15   2   5        7.67        8.07      3.27 o 
  16   2   5      314.02      325.80     12.43 o 
  17   2   5        2.75        2.91      2.25 o 
  18   2   5        2.60        5.90      2.33 o 
  19   2   5       54.82       67.77      4.03 o 
  20   2   5       34.71       40.10      3.25 o 
 -21   3   5        2.29        3.02      2.03 o 
 -20   3   5       50.37       46.36      4.18 o 
 -19   3   5      159.05      145.35      7.59 o 
 -18   3   5       94.59       94.95     10.65 o 
 -17   3   5      166.22      143.84     13.16 o 
 -16   3   5        0.88        0.38      3.86 o 
 -15   3   5      116.88      100.73     11.45 o 
 -14   3   5       68.08       58.83      8.66 o 
 -13   3   5      341.43      323.83     10.41 o 
 -12   3   5     2735.91     2584.58     35.02 o 
 -11   3   5     1308.28     1226.24     31.25 o 
 -10   3   5       24.90       27.40      5.24 o 
  -9   3   5       78.86       81.65      8.11 o 
  -8   3   5     1451.44     1531.34     31.33 o 
  -7   3   5      766.27      757.27     21.26 o 
  -6   3   5      275.96      346.96     13.91 o 
  -5   3   5      291.87      323.76     12.94 o 
  -4   3   5      535.57      740.56     12.43 o 
  -3   3   5      716.33      792.59     16.62 o 
  -2   3   5      906.36      989.47     11.91 o 
  -1   3   5      989.14     1190.39     18.39 o 
   0   3   5     1523.68     1670.59     23.55 o 
   1   3   5      313.58      297.28     11.73 o 
   2   3   5      290.00      309.76     12.10 o 
   3   3   5     2162.32     2261.46     32.89 o 
   4   3   5     5460.52     5310.13     52.52 o 
   5   3   5     1328.05     1387.12     28.25 o 
   6   3   5       11.28       22.75      4.39 o 
   7   3   5      757.45      802.71     22.47 o 
   8   3   5     1127.97     1094.87     26.87 o 
   9   3   5      152.88      169.86      7.86 o 
  10   3   5      150.27      153.34      7.79 o 
  11   3   5        2.66       -2.26      2.26 o 
  12   3   5      287.09      289.70     10.64 o 
  13   3   5       87.15       93.13      5.06 o 
  14   3   5       81.84       90.88      4.99 o 
  15   3   5      139.13      143.43      5.88 o 
  16   3   5      512.86      509.75     12.60 o 
  17   3   5      147.74      138.51      9.97 o 
  18   3   5       13.98       10.57      3.10 o 
  19   3   5       22.58       24.42      2.53 o 
 -20   4   5        1.46        2.67      2.31 o 
 -19   4   5      101.99       99.41      7.37 o 
 -18   4   5      651.20      698.66     22.62 o 
 -17   4   5       57.56       50.39      7.37 o 
 -16   4   5      483.10      462.74     21.26 o 
 -15   4   5        8.10       12.88      3.37 o 
 -14   4   5      243.27      228.46     11.04 o 
 -13   4   5      953.77      931.39     17.38 o 
 -12   4   5      209.39      220.00     10.64 o 
 -11   4   5      245.68      228.54     10.62 o 
 -10   4   5      247.14      224.83     10.27 o 
  -9   4   5      360.50      393.94     13.10 o 
  -8   4   5      412.94      434.56     18.28 o 
  -7   4   5        0.87        8.42      3.42 o 
  -6   4   5      560.17      621.77     19.94 o 
  -5   4   5       57.36       61.77      6.46 o 
  -4   4   5     1125.88     1175.26     47.89 o 
  -3   4   5       10.71       24.02      2.66 o 
  -2   4   5      644.29      603.55     10.10 o 
  -1   4   5       46.12       47.76      3.75 o 
   0   4   5      224.28      257.27      8.50 o 
   1   4   5      129.03      109.34      6.27 o 
   2   4   5       43.86       56.20      5.97 o 
   3   4   5     1415.46     1507.91     30.29 o 
   4   4   5      288.85      323.46     14.23 o 
   5   4   5      201.85      185.39     11.12 o 
   6   4   5      283.27      301.82     14.41 o 
   7   4   5      399.37      407.58     12.30 o 
   8   4   5      841.39      833.65     23.80 o 
   9   4   5      712.37      733.82     17.06 o 
  10   4   5      165.43      171.60     12.51 o 
  11   4   5      161.64      137.98     11.39 o 
  12   4   5       15.38       18.12      5.25 o 
  13   4   5       53.64       46.11      7.30 o 
  14   4   5        1.02        0.31      3.96 o 
  15   4   5        4.93       -1.26      3.36 o 
  16   4   5       15.75       14.06      2.90 o 
  17   4   5        3.90        5.30      2.19 o 
  18   4   5        4.97        5.38      1.16 o 
 -19   5   5       65.50       61.75      4.77 o 
 -18   5   5      648.95      651.80     16.88 o 
 -17   5   5       10.02       15.26      3.86 o 
 -16   5   5      465.99      454.43     11.43 o 
 -15   5   5      644.81      599.87     14.17 o 
 -14   5   5      126.42      118.80      9.99 o 
 -13   5   5      854.22      868.13     27.10 o 
 -12   5   5     2322.88     2348.62     33.97 o 
 -11   5   5     2037.28     2014.67     27.38 o 
 -10   5   5      141.34      154.40      7.26 o 
  -9   5   5       70.58       74.73      6.00 o 
  -8   5   5      878.27      835.53     14.84 o 
  -7   5   5      290.98      308.71     11.37 o 
  -6   5   5        0.08       18.63      4.09 o 
  -5   5   5       90.94       85.79      4.36 o 
  -4   5   5      122.28      106.36      4.71 o 
  -3   5   5      211.17      193.56      9.71 o 
  -2   5   5        2.10        6.00      3.02 o 
  -1   5   5      139.28      129.57     10.42 o 
   0   5   5      101.35      122.56      6.89 o 
   1   5   5      728.63      712.13     12.48 o 
   2   5   5        7.25        8.94      1.74 o 
   3   5   5      876.08      864.39     11.47 o 
   4   5   5     3837.95     3862.71     35.12 o 
   5   5   5     5682.73     5649.61     45.21 o 
   6   5   5     1475.10     1506.63     31.00 o 
   7   5   5       75.19       83.82      6.15 o 
   8   5   5      571.79      523.87     13.94 o 
   9   5   5      397.72      329.24     10.96 o 
  10   5   5       82.76      108.58     10.24 o 
  11   5   5      640.12      606.73     22.59 o 
  12   5   5      261.91      247.63     14.25 o 
  13   5   5      379.87      394.58     17.02 o 
  14   5   5       16.26       12.47      4.06 o 
  15   5   5      193.35      196.21      7.43 o 
  16   5   5      173.06      162.19      5.86 o 
  17   5   5      110.27      109.97      5.78 o 
 -17   6   5       70.03       80.66      5.10 o 
 -16   6   5        4.81        3.56      1.63 o 
 -15   6   5       10.56       10.81      2.14 o 
 -14   6   5       39.68       35.47      3.57 o 
 -13   6   5      113.80       98.70      6.40 o 
 -12   6   5       88.94       78.98     13.82 o 
 -11   6   5      500.66      528.77     10.24 o 
 -10   6   5        9.20       12.72      2.81 o 
  -9   6   5      509.14      601.46     13.74 o 
  -8   6   5     2454.78     2463.14     27.84 o 
  -7   6   5      717.32      708.88     15.07 o 
  -6   6   5      150.08      150.97      7.14 o 
  -5   6   5      190.87      177.12      6.33 o 
  -4   6   5        4.12        0.66      2.48 o 
  -3   6   5      261.67      239.85      7.31 o 
  -2   6   5     1948.75     1923.61     20.17 o 
  -1   6   5       73.45       81.81      4.49 o 
   0   6   5      845.31      926.63     20.50 o 
   1   6   5       36.11       34.82      4.98 o 
   2   6   5       24.23       26.42      3.10 o 
   3   6   5       75.53       88.99      5.29 o 
   4   6   5       85.96       81.42      5.20 o 
   5   6   5      183.36      186.80      7.47 o 
   6   6   5      192.57      205.58      7.79 o 
   7   6   5      893.12      898.53     15.68 o 
   8   6   5       35.33       33.02      3.46 o 
   9   6   5       50.68       51.04      3.93 o 
  10   6   5       24.08       22.58      2.78 o 
  11   6   5       79.20       85.75      5.85 o 
  12   6   5        0.23        4.43      2.27 o 
  13   6   5       75.57       91.86      5.17 o 
  14   6   5      114.10      121.91      7.46 o 
  15   6   5        6.29        9.20      1.68 o 
 -14   7   5      392.10      396.59     11.50 o 
 -13   7   5      315.72      297.69     11.55 o 
 -12   7   5      368.37      405.63     14.71 o 
 -11   7   5      923.15      919.91     23.62 o 
 -10   7   5        0.58        1.05      2.07 o 
  -9   7   5      303.83      308.55     10.82 o 
  -8   7   5     1402.41     1450.20     18.84 o 
  -7   7   5      244.94      255.82      8.22 o 
  -6   7   5      282.45      297.48      8.94 o 
  -5   7   5        0.97       11.28      3.23 o 
  -4   7   5      277.26      284.90     11.31 o 
  -3   7   5     1518.30     1583.31     20.61 o 
  -2   7   5     1330.60     1369.28     23.65 o 
  -1   7   5      459.79      464.85     12.48 o 
   0   7   5      710.57      789.60     37.34 o 
   1   7   5      417.63      452.72     24.14 o 
   2   7   5      400.68      427.69     13.72 o 
   3   7   5     1090.19     1136.63     45.83 o 
   4   7   5      505.47      559.33     17.20 o 
   5   7   5      439.63      463.78     10.59 o 
   6   7   5       90.46      101.51      5.12 o 
   7   7   5      132.04      143.60      5.81 o 
   8   7   5       82.01       96.69      4.67 o 
   9   7   5       69.15       81.84      4.84 o 
  10   7   5        3.77        0.45      1.80 o 
  11   7   5       35.83       45.08      5.64 o 
  12   7   5       74.37       93.35      4.62 o 
 -11   8   5       11.83       13.36      2.63 o 
 -10   8   5      194.39      207.66      8.92 o 
  -9   8   5      647.40      637.93     11.64 o 
  -8   8   5       40.23       39.26      3.48 o 
  -7   8   5        1.93        4.92      3.30 o 
  -6   8   5       58.98       62.76      4.58 o 
  -5   8   5      344.62      329.50      9.91 o 
  -4   8   5        3.03        5.44      2.21 o 
  -3   8   5      130.42      138.17      6.49 o 
  -2   8   5        6.46        8.61      3.53 o 
  -1   8   5        9.96       13.86      3.81 o 
   0   8   5      106.33      109.30      6.29 o 
   1   8   5      232.41      224.33      8.67 o 
   2   8   5      442.55      460.15     12.14 o 
   3   8   5      152.04      144.83      6.84 o 
   4   8   5      153.53      174.17      7.17 o 
   5   8   5      136.24      124.40      6.81 o 
   6   8   5      503.68      511.74     11.59 o 
   7   8   5      455.03      520.99     10.12 o 
   8   8   5      174.81      170.39      7.76 o 
   9   8   5        0.45       -0.30      1.02 o 
  -5   9   5       63.28       53.19      3.80 o 
  -4   9   5      231.48      199.36      7.47 o 
  -3   9   5      162.79      160.92      6.99 o 
  -2   9   5       20.86       18.93      2.91 o 
  -1   9   5       18.59       23.52      3.06 o 
   0   9   5       71.11       71.53      4.87 o 
   1   9   5       10.30       11.33      2.22 o 
   2   9   5        0.11        4.46      1.63 o 
 -22   0   6      867.74      823.40     22.44 o 
 -21   0   6      714.70      679.30     23.27 o 
 -20   0   6      431.36      317.80     17.45 o 
 -19   0   6      119.96      120.19     11.89 o 
 -18   0   6       88.24       52.39      8.44 o 
 -17   0   6       22.65       36.66      7.84 o 
 -16   0   6        9.37       16.34      5.01 o 
 -15   0   6      783.49      671.08     28.07 o 
 -14   0   6      587.40      521.34     18.00 o 
 -13   0   6     1041.47     1055.51     24.70 o 
 -12   0   6      527.71      539.26     25.61 o 
 -11   0   6        9.89        8.83      5.56 o 
 -10   0   6       52.29       36.80      8.16 o 
  -9   0   6     3517.81     3535.07     58.48 o 
  -8   0   6     5002.37     5293.17     68.55 o 
  -7   0   6     1268.74     1457.85     34.81 o 
  -6   0   6    12179.96    12409.16     98.15 o 
  -5   0   6     2327.01     2432.40     42.73 o 
  -4   0   6       11.89       16.84      5.04 o 
  -3   0   6      103.50      144.88     10.21 o 
  -2   0   6     3821.72     3924.84     47.70 o 
  -1   0   6      214.09      268.26      9.12 o 
   0   0   6     5508.52     5927.88     53.97 o 
   1   0   6      874.49      778.71     10.90 o 
   2   0   6     1423.78     1480.42     23.87 o 
   3   0   6     4066.34     4096.68     39.17 o 
   4   0   6      229.79      259.93      9.94 o 
   5   0   6     1812.76     1824.02     26.09 o 
   6   0   6      712.90      629.55     16.17 o 
   7   0   6       34.71       51.73      4.97 o 
   8   0   6       99.54      103.55      7.15 o 
   9   0   6      328.17      333.35     12.86 o 
  10   0   6     3867.87     3862.88     54.41 o 
  11   0   6      458.88      546.14     14.81 o 
  12   0   6        0.34       13.15      9.04 o 
  13   0   6       86.31      105.46      9.86 o 
  14   0   6       85.16       64.20      8.32 o 
  15   0   6       27.76       15.53      5.01 o 
  16   0   6       33.02       28.64      6.01 o 
  17   0   6      452.95      492.41     19.02 o 
  18   0   6      411.16      464.92     16.98 o 
  19   0   6        4.17        4.66      2.39 o 
  20   0   6       20.08       20.08      3.53 o 
 -22   1   6      120.00      129.85      9.50 o 
 -21   1   6      344.28      346.41     16.86 o 
 -20   1   6      181.38      169.29      9.03 o 
 -19   1   6      249.86      184.58      9.89 o 
 -18   1   6       39.94       24.65      4.42 o 
 -17   1   6      103.72       86.81      8.91 o 
 -16   1   6     2249.27     2103.81     34.97 o 
 -15   1   6       68.59       81.22      7.09 o 
 -14   1   6      541.94      459.43     13.34 o 
 -13   1   6      645.26      671.68     15.49 o 
 -12   1   6     1301.44     1358.40     53.84 o 
 -11   1   6       15.55       14.12      6.65 o 
 -10   1   6       25.55       35.33      5.06 o 
  -9   1   6     1397.16     1535.05     55.10 o 
  -8   1   6      845.32      859.44     21.09 o 
  -7   1   6       53.41       40.42      9.26 o 
  -6   1   6      573.62      604.69     14.65 o 
  -5   1   6     2711.06     2835.50     30.55 o 
  -4   1   6        7.06       24.13     10.49 o 
  -3   1   6     2191.20     2352.78     73.55 o 
  -2   1   6     1190.96     1269.89     29.57 o 
  -1   1   6     4357.36     4642.30     34.15 o 
   0   1   6     5705.11     6019.18     54.48 o 
   1   1   6       21.97       20.97      2.26 o 
   2   1   6       12.36       19.82      1.56 o 
   3   1   6     1192.71     1162.75     12.16 o 
   4   1   6     1163.55     1147.93     14.69 o 
   5   1   6      916.44      879.27     15.75 o 
   6   1   6      156.75      164.35      6.75 o 
   7   1   6     1568.34     1618.40     45.33 o 
   8   1   6      939.95      912.82     36.36 o 
   9   1   6      251.39      251.20     15.81 o 
  10   1   6      219.28      244.38      6.62 o 
  11   1   6     1020.44      993.05     14.09 o 
  12   1   6       37.52       54.60      4.37 o 
  13   1   6       89.48       87.11      6.45 o 
  14   1   6      252.97      252.59     13.88 o 
  15   1   6      475.95      469.54     14.01 o 
  16   1   6      376.04      429.14     13.05 o 
  17   1   6      273.82      268.77      9.81 o 
  18   1   6       93.50       88.22      4.56 o 
  19   1   6        1.02        1.91      1.57 o 
  20   1   6      261.68      297.65     16.75 o 
 -21   2   6      228.71      257.47     21.63 o 
 -20   2   6       39.29       25.62      5.86 o 
 -19   2   6        6.07        1.00      3.79 o 
 -18   2   6       44.64       41.08      5.01 o 
 -17   2   6      395.47      398.83     14.71 o 
 -16   2   6       48.91       26.84      4.53 o 
 -15   2   6      675.54      670.82     19.11 o 
 -14   2   6        8.98        3.91      9.85 o 
 -13   2   6     1077.99     1018.46     16.24 o 
 -12   2   6        1.87        4.89      1.90 o 
 -11   2   6      267.52      235.22     14.66 o 
 -10   2   6     1543.59     1550.30     24.49 o 
  -9   2   6      515.78      464.93     13.18 o 
  -8   2   6       39.27       40.02      5.63 o 
  -7   2   6      120.20      100.09      5.98 o 
  -6   2   6     2456.77     2570.51     27.78 o 
  -5   2   6      799.43      819.80     22.53 o 
  -4   2   6      101.57       99.84      5.54 o 
  -3   2   6     1260.89     1461.77     28.91 o 
  -2   2   6       12.22       63.82      8.03 o 
  -1   2   6      217.39      206.57      7.65 o 
   0   2   6      168.14      200.75      7.29 o 
   1   2   6      210.21      251.51      7.62 o 
   2   2   6     2443.94     2526.59     34.91 o 
   3   2   6      585.84      541.24     16.36 o 
   4   2   6        0.25        1.98      1.86 o 
   5   2   6      397.40      391.77     14.32 o 
   6   2   6      742.62      706.78     14.98 o 
   7   2   6       89.24       87.70      6.05 o 
   8   2   6      142.10      134.73      7.13 o 
   9   2   6       25.94       25.45      3.51 o 
  10   2   6      903.17      968.13     11.87 o 
  11   2   6       25.53       30.43      2.84 o 
  12   2   6      203.17      237.92      8.36 o 
  13   2   6      100.44      105.00      5.80 o 
  14   2   6      245.89      284.87     15.68 o 
  15   2   6       12.41        9.53      3.02 o 
  16   2   6       97.83       95.96     13.14 o 
  17   2   6       11.18       16.88      5.36 o 
  18   2   6       86.89       83.63      5.51 o 
  19   2   6       36.86       33.89      3.23 o 
  20   2   6       14.68        6.66      2.45 o 
 -21   3   6      613.79      723.47     14.48 o 
 -20   3   6      325.37      356.78     21.18 o 
 -19   3   6        1.28        3.10      3.56 o 
 -18   3   6       94.09       81.51      9.62 o 
 -17   3   6      137.75      111.96     11.21 o 
 -16   3   6     1268.72     1140.48     35.04 o 
 -15   3   6      475.09      454.05     15.41 o 
 -14   3   6      389.75      372.06     19.84 o 
 -13   3   6      785.91      729.61     19.84 o 
 -12   3   6        4.13       10.37      3.75 o 
 -11   3   6       28.11       24.55      3.17 o 
 -10   3   6      647.88      661.05     18.55 o 
  -9   3   6       82.48       75.42      8.19 o 
  -8   3   6      823.36      798.29     24.19 o 
  -7   3   6      834.41      852.52     24.31 o 
  -6   3   6      162.83      184.00     11.20 o 
  -5   3   6     6300.88     6499.52     64.64 o 
  -4   3   6     2050.77     2093.55     24.58 o 
  -3   3   6       14.34       24.21      3.13 o 
  -2   3   6        4.56       13.25      1.92 o 
  -1   3   6     1865.96     1900.36     17.94 o 
   0   3   6     2785.83     2838.46     38.86 o 
   1   3   6      523.82      565.86     17.54 o 
   2   3   6     1480.62     1478.54     28.46 o 
   3   3   6       21.08        9.50      3.35 o 
   4   3   6      886.31      866.22     22.55 o 
   5   3   6      240.05      238.45     12.41 o 
   6   3   6      400.16      364.68     15.64 o 
   7   3   6       19.11       34.55      5.40 o 
   8   3   6      271.82      268.67      9.99 o 
   9   3   6       30.04       33.40      3.37 o 
  10   3   6      211.56      196.68      8.83 o 
  11   3   6      520.15      592.15     15.08 o 
  12   3   6      331.00      360.44      9.47 o 
  13   3   6     1017.35     1103.95     16.30 o 
  14   3   6      146.74      140.66      5.86 o 
  15   3   6      582.82      577.62     13.46 o 
  16   3   6      345.47      354.78      9.69 o 
  17   3   6        4.50        7.45      2.51 o 
  18   3   6        8.91       13.08      2.30 o 
  19   3   6        7.19        9.66      2.80 o 
 -20   4   6      136.27      156.75      7.22 o 
 -19   4   6      317.70      356.43     12.77 o 
 -18   4   6        3.77        7.37      2.48 o 
 -17   4   6       86.39       66.61      7.95 o 
 -16   4   6      183.04      168.55      8.20 o 
 -15   4   6      326.59      305.21     12.15 o 
 -14   4   6     1143.11     1098.22     22.01 o 
 -13   4   6      343.98      328.65     13.16 o 
 -12   4   6       78.96       74.78      9.73 o 
 -11   4   6      230.11      201.98     15.37 o 
 -10   4   6      340.20      320.63     15.27 o 
  -9   4   6       21.38       26.69      4.37 o 
  -8   4   6      171.15      167.69      8.93 o 
  -7   4   6      134.19      129.57      7.68 o 
  -6   4   6        3.44        2.28      3.25 o 
  -5   4   6       86.24       83.07      8.06 o 
  -4   4   6      140.98      164.83      7.14 o 
  -3   4   6      116.32      134.67      6.52 o 
  -2   4   6       49.19       51.53      3.98 o 
  -1   4   6     1657.67     1681.51     64.14 o 
   0   4   6       21.82       19.59      5.87 o 
   1   4   6      194.67      205.40     12.64 o 
   2   4   6        9.59       11.99      3.22 o 
   3   4   6      291.14      294.57     14.09 o 
   4   4   6      204.75      208.03     12.23 o 
   5   4   6     1018.48      956.14     18.50 o 
   6   4   6      311.41      297.85      8.31 o 
   7   4   6      299.50      292.46      9.38 o 
   8   4   6      355.23      376.19     10.69 o 
   9   4   6      655.18      676.70     21.18 o 
  10   4   6       10.56       10.07      5.01 o 
  11   4   6        0.55       -0.46      3.64 o 
  12   4   6        2.20       -3.73      3.73 o 
  13   4   6      399.24      372.22     18.90 o 
  14   4   6       34.62       44.86      4.88 o 
  15   4   6       72.20       55.31      7.85 o 
  16   4   6       89.99       96.27      8.94 o 
  17   4   6       63.15       59.82      3.56 o 
 -19   5   6        2.39        8.70      2.05 o 
 -18   5   6       15.53       18.48      3.43 o 
 -17   5   6      207.05      166.04      9.20 o 
 -16   5   6      188.09      196.96      7.41 o 
 -15   5   6       10.09       11.38      2.75 o 
 -14   5   6      181.18      177.66     11.99 o 
 -13   5   6      523.52      526.60     21.32 o 
 -12   5   6      492.40      489.33     15.72 o 
 -11   5   6      158.87      158.57      9.25 o 
 -10   5   6       64.20       64.08      6.28 o 
  -9   5   6      404.43      404.53     11.57 o 
  -8   5   6      825.75      834.54     16.52 o 
  -7   5   6       86.57       75.15      4.40 o 
  -6   5   6       70.91       66.02      4.92 o 
  -5   5   6      351.97      352.48     10.63 o 
  -4   5   6      153.91      141.00      6.66 o 
  -3   5   6      158.72      168.12      5.97 o 
  -2   5   6        5.88       12.53      2.52 o 
  -1   5   6       17.68       18.20      2.47 o 
   0   5   6     1433.21     1382.49     14.18 o 
   1   5   6       44.13       41.20      2.84 o 
   2   5   6     1271.93     1230.25     15.21 o 
   3   5   6      175.43      183.22      5.59 o 
   4   5   6        4.82       11.10      1.93 o 
   5   5   6      614.55      622.80     11.30 o 
   6   5   6       31.81       35.06      4.25 o 
   7   5   6      757.28      774.41     24.79 o 
   8   5   6     1976.20     2063.95     26.96 o 
   9   5   6       28.47       33.71      6.89 o 
  10   5   6      623.19      689.54     23.72 o 
  11   5   6       33.30       25.74      5.85 o 
  12   5   6       13.38       19.07      4.95 o 
  13   5   6       76.46       96.53      8.50 o 
  14   5   6       12.59       10.58      2.40 o 
  15   5   6       47.83       53.99      3.77 o 
  16   5   6       20.49       27.04      3.14 o 
 -16   6   6        0.84        1.40      1.15 o 
 -15   6   6       61.62       73.20      5.50 o 
 -14   6   6       51.84       40.37      3.66 o 
 -13   6   6       76.20       68.66      7.73 o 
 -12   6   6      591.29      546.56     26.98 o 
 -11   6   6       77.57       87.96      6.57 o 
 -10   6   6      566.08      613.80     13.27 o 
  -9   6   6       97.05      101.30      5.84 o 
  -8   6   6      315.26      307.40      9.91 o 
  -7   6   6      250.46      237.35      8.81 o 
  -6   6   6      104.60      101.52      5.92 o 
  -5   6   6       19.04       19.01      3.32 o 
  -4   6   6       25.86       25.55      3.38 o 
  -3   6   6      878.13      882.33     13.97 o 
  -2   6   6      264.27      264.46      7.72 o 
  -1   6   6       61.37       62.34      5.44 o 
   0   6   6      861.90      824.36     15.88 o 
   1   6   6      127.67      110.62      6.07 o 
   2   6   6      554.22      592.03     12.96 o 
   3   6   6      209.38      214.88      7.99 o 
   4   6   6      232.35      229.76      8.25 o 
   5   6   6      163.94      154.69      6.78 o 
   6   6   6      335.55      358.93     10.02 o 
   7   6   6      388.41      352.22      9.66 o 
   8   6   6        8.30        6.61      2.08 o 
   9   6   6       69.50       51.34      3.77 o 
  10   6   6      136.39      134.52      7.28 o 
  11   6   6      445.99      419.07     13.42 o 
  12   6   6       51.66       52.99      4.14 o 
  13   6   6      142.70      165.48      6.18 o 
  14   6   6       15.45       18.17      3.49 o 
 -14   7   6       77.50       69.36      4.69 o 
 -13   7   6      356.20      375.63     12.20 o 
 -12   7   6       23.90       21.22      3.87 o 
 -11   7   6        0.74       -2.06      3.16 o 
 -10   7   6        8.77        4.38      2.06 o 
  -9   7   6        0.71        2.22      1.44 o 
  -8   7   6      880.82      941.53     14.64 o 
  -7   7   6      330.34      306.05      8.67 o 
  -6   7   6      593.75      604.63     12.27 o 
  -5   7   6       53.33       54.77      4.08 o 
  -4   7   6       47.69       52.81      3.97 o 
  -3   7   6       92.39       93.81      5.05 o 
  -2   7   6       27.08       29.99      2.78 o 
  -1   7   6      193.33      198.21      7.36 o 
   0   7   6       21.03       17.04      3.30 o 
   1   7   6       10.29       14.71      2.42 o 
   2   7   6       46.57       37.73      4.46 o 
   3   7   6       62.14       76.56      5.90 o 
   4   7   6      126.64      129.41      7.37 o 
   5   7   6        2.43        3.06      2.48 o 
   6   7   6      236.35      232.35      8.98 o 
   7   7   6      131.66      108.68      6.35 o 
   8   7   6      322.98      310.74     15.89 o 
   9   7   6      170.05      201.73     10.86 o 
  10   7   6        0.01       -0.14      2.22 o 
  11   7   6       11.65        6.52      2.26 o 
  12   7   6       66.81       73.52      4.22 o 
 -11   8   6       13.87       11.41      2.18 o 
 -10   8   6        4.21        4.81      2.13 o 
  -9   8   6      196.28      177.09      8.16 o 
  -8   8   6      237.87      224.50      6.87 o 
  -7   8   6       26.85       27.69      2.85 o 
  -6   8   6      480.64      479.97     10.56 o 
  -5   8   6        1.48        4.76      1.89 o 
  -4   8   6      280.55      307.72      8.66 o 
  -3   8   6        3.27        7.64      1.97 o 
  -2   8   6       73.65       74.49      6.99 o 
  -1   8   6        2.24        1.01      2.30 o 
   0   8   6       45.33       47.59      5.78 o 
   1   8   6        8.96        7.50      3.13 o 
   2   8   6        6.01        9.06      3.25 o 
   3   8   6       29.93       33.72      4.88 o 
   4   8   6        0.08        2.40      2.63 o 
   5   8   6       95.67       87.39      6.73 o 
   6   8   6        0.25        2.25      2.27 o 
   7   8   6       29.54       26.10      3.35 o 
   8   8   6       48.23       38.02      3.34 o 
 -22   1   7       37.89       43.66      5.31 o 
 -21   1   7       26.83       31.17      2.93 o 
 -20   1   7        1.29        1.26      2.14 o 
 -19   1   7      121.36       91.61      7.09 o 
 -18   1   7      253.90      212.83     11.03 o 
 -17   1   7       26.55       23.37      4.22 o 
 -16   1   7      227.60      195.00     11.06 o 
 -15   1   7       19.08       25.72      4.78 o 
 -14   1   7       43.70       35.85      5.45 o 
 -13   1   7        7.78       10.30      2.51 o 
 -12   1   7       99.74       93.80      4.77 o 
 -11   1   7      543.31      590.73     48.29 o 
 -10   1   7      338.90      311.46     15.61 o 
  -9   1   7     1466.26     1628.46     83.38 o 
  -8   1   7       84.64      119.09      8.14 o 
  -7   1   7      671.79      634.11     17.03 o 
  -6   1   7     2644.22     2632.61     33.19 o 
  -5   1   7        2.83        5.28      2.76 o 
  -4   1   7      575.71      624.88     15.29 o 
  -3   1   7        6.72        8.84      2.80 o 
  -2   1   7      513.56      642.64     14.21 o 
  -1   1   7        0.25        2.52      2.85 o 
   0   1   7       83.92      100.57      7.59 o 
   1   1   7      651.95      724.77     26.73 o 
   2   1   7      441.07      564.78      9.03 o 
   3   1   7       95.85      122.62      6.49 o 
   4   1   7        4.32        7.03      1.32 o 
   5   1   7       12.53       15.53      2.50 o 
   6   1   7       17.45       19.04      3.30 o 
   7   1   7      300.05      296.77     12.43 o 
   8   1   7      329.07      331.41     10.65 o 
   9   1   7       11.84        6.27      1.75 o 
  10   1   7       20.24       27.77      2.64 o 
  11   1   7        4.41        2.39      2.64 o 
  12   1   7       47.42       47.53      5.11 o 
  13   1   7       12.03       17.97      4.98 o 
  14   1   7      206.37      233.87     10.09 o 
  15   1   7       11.91        7.47      2.71 o 
  16   1   7        0.37        2.49      2.21 o 
  17   1   7      153.46      147.64      5.81 o 
  18   1   7        0.73        3.35      2.21 o 
  19   1   7        1.79       -1.82      2.95 o 
 -21   2   7      179.01      200.14      8.56 o 
 -20   2   7        0.55        0.09      1.79 o 
 -19   2   7      169.13      136.88      7.84 o 
 -18   2   7       84.46       76.29      6.43 o 
 -17   2   7        5.70        4.84      3.69 o 
 -16   2   7      389.11      311.84     13.35 o 
 -15   2   7      540.64      467.45     16.43 o 
 -14   2   7      573.60      510.24     22.53 o 
 -13   2   7      670.47      672.77     15.83 o 
 -12   2   7      655.73      684.34     13.59 o 
 -11   2   7      308.45      292.24      7.55 o 
 -10   2   7        4.05        4.16      2.68 o 
  -9   2   7       42.20       48.65      5.22 o 
  -8   2   7        1.50        0.41      2.59 o 
  -7   2   7      662.47      676.88     16.22 o 
  -6   2   7      722.79      774.94     16.78 o 
  -5   2   7     1535.35     1596.13     26.67 o 
  -4   2   7      247.34      217.64     14.11 o 
  -3   2   7       46.64       39.38      6.80 o 
  -2   2   7       44.17       27.98      5.65 o 
  -1   2   7      561.93      580.20     13.72 o 
   0   2   7      298.93      368.89     10.34 o 
   1   2   7     2006.93     2123.49     22.53 o 
   2   2   7       86.09       93.50      7.46 o 
   3   2   7      420.28      429.39     15.56 o 
   4   2   7       31.51       33.19      4.63 o 
   5   2   7       50.26       44.93      5.41 o 
   6   2   7        2.99        4.30      2.49 o 
   7   2   7      165.93      148.30     10.10 o 
   8   2   7      234.34      223.40      7.29 o 
   9   2   7      147.65      137.93      5.15 o 
  10   2   7      604.74      597.28     10.46 o 
  11   2   7      192.58      229.80      7.81 o 
  12   2   7      238.99      246.59      8.10 o 
  13   2   7       96.50       99.69      5.29 o 
  14   2   7        0.39        4.58      2.77 o 
  15   2   7       27.26       22.05      4.24 o 
  16   2   7       14.86       12.57      4.15 o 
  17   2   7        1.03        0.58      2.30 o 
  18   2   7      133.42      123.84      9.32 o 
  19   2   7      262.70      241.64      9.83 o 
 -21   3   7      226.22      252.97      7.75 o 
 -20   3   7       42.91       45.57      3.65 o 
 -19   3   7       67.19       76.32      8.30 o 
 -18   3   7       17.86       20.07      5.03 o 
 -17   3   7        1.59       -2.22      3.48 o 
 -16   3   7        3.26        4.38      2.69 o 
 -15   3   7     1153.47     1088.35     33.35 o 
 -14   3   7      404.35      376.74     18.18 o 
 -13   3   7     1317.56     1295.97     21.41 o 
 -12   3   7      712.10      666.45     15.10 o 
 -11   3   7      567.01      558.92     11.84 o 
 -10   3   7     1255.12     1237.00     20.44 o 
  -9   3   7      492.46      475.23     15.31 o 
  -8   3   7      344.83      328.78     17.56 o 
  -7   3   7        9.57        6.32      4.44 o 
  -6   3   7     1376.87     1360.68     33.41 o 
  -5   3   7       12.17       12.04      4.25 o 
  -4   3   7      591.43      597.99     14.67 o 
  -3   3   7     1175.56     1244.99     20.97 o 
  -2   3   7      380.76      389.93     11.70 o 
  -1   3   7      249.96      288.46     13.42 o 
   0   3   7      980.75      931.87     24.02 o 
   1   3   7      205.33      258.06     12.78 o 
   2   3   7      397.62      411.63     16.02 o 
   3   3   7       20.77       36.62      5.14 o 
   4   3   7      165.21      173.82     10.78 o 
   5   3   7      177.30      195.97     11.81 o 
   6   3   7     2039.97     2062.32     23.72 o 
   7   3   7      744.55      773.19     14.95 o 
   8   3   7       49.26       30.42      3.59 o 
   9   3   7       90.09       94.29      9.24 o 
  10   3   7      406.57      431.42     18.59 o 
  11   3   7       52.73       66.42      7.82 o 
  12   3   7        4.51        2.25      2.39 o 
  13   3   7       44.42       40.59      3.94 o 
  14   3   7      173.07      159.70      6.47 o 
  15   3   7       78.50       64.18      4.93 o 
  16   3   7      138.51      137.14      6.57 o 
  17   3   7       44.56       31.51      5.47 o 
  18   3   7       38.01       27.48      4.17 o 
 -20   4   7       18.66       20.04      2.64 o 
 -19   4   7      392.59      417.52     12.79 o 
 -18   4   7       35.05       33.67      3.44 o 
 -17   4   7        7.24        2.77      2.89 o 
 -16   4   7       92.94       91.82      5.96 o 
 -15   4   7       31.23       21.74      3.29 o 
 -14   4   7      371.21      361.66     18.02 o 
 -13   4   7      168.05      178.65     14.95 o 
 -12   4   7      247.13      267.98     18.16 o 
 -11   4   7      504.04      502.37     24.49 o 
 -10   4   7      946.81      922.37     32.65 o 
  -9   4   7      394.55      375.75     14.17 o 
  -8   4   7      281.23      267.18     11.83 o 
  -7   4   7      567.51      563.01     19.38 o 
  -6   4   7      990.46      925.58     31.44 o 
  -5   4   7      649.67      686.02     13.50 o 
  -4   4   7       34.13       39.25      5.35 o 
  -3   4   7     1135.19     1238.84     27.97 o 
  -2   4   7       65.76       68.34      6.90 o 
  -1   4   7        0.44        6.08      2.71 o 
   0   4   7       42.85       40.36      5.59 o 
   1   4   7      131.73      127.69      8.87 o 
   2   4   7      347.99      347.20     11.11 o 
   3   4   7      181.69      206.02      7.04 o 
   4   4   7      243.10      224.75      7.42 o 
   5   4   7        3.94       14.54      2.53 o 
   6   4   7     3381.51     3392.15     28.41 o 
   7   4   7     1506.68     1579.02     51.62 o 
   8   4   7      207.33      184.70     10.01 o 
   9   4   7      134.09      129.07     12.24 o 
  10   4   7      519.71      500.94     15.73 o 
  11   4   7      177.08      192.05      9.81 o 
  12   4   7       27.08       17.19      4.08 o 
  13   4   7       12.68        4.33      4.29 o 
  14   4   7       13.46       12.01      3.10 o 
  15   4   7       12.13        4.89      3.64 o 
  16   4   7       89.77       67.15      6.08 o 
  17   4   7        3.71        4.21      1.77 o 
 -18   5   7       19.52       18.33      2.84 o 
 -17   5   7      287.89      292.01     11.09 o 
 -16   5   7      466.41      455.64     10.57 o 
 -15   5   7      176.79      186.33      9.55 o 
 -14   5   7       51.00       49.96      6.97 o 
 -13   5   7        2.03        1.06      2.53 o 
 -12   5   7      266.20      255.88     11.40 o 
 -11   5   7      287.93      276.46     12.03 o 
 -10   5   7     2081.89     2175.17     41.83 o 
  -9   5   7     1057.45     1023.18     23.16 o 
  -8   5   7      235.55      233.86     11.20 o 
  -7   5   7       31.40       17.49      5.32 o 
  -6   5   7      485.77      439.31     14.58 o 
  -5   5   7      203.87      209.60     10.25 o 
  -4   5   7      788.30      715.09     14.98 o 
  -3   5   7       27.54       20.78      3.05 o 
  -2   5   7      106.47      100.04      4.85 o 
  -1   5   7      132.36      146.28      8.00 o 
   0   5   7     2119.20     2076.25     22.98 o 
   1   5   7     1475.67     1472.63     22.83 o 
   2   5   7     1419.38     1442.56     16.88 o 
   3   5   7     1048.74     1086.20     17.24 o 
   4   5   7      383.32      398.24     10.58 o 
   5   5   7      967.59     1013.17     16.71 o 
   6   5   7      804.98      793.88     17.27 o 
   7   5   7     1068.06     1080.21     19.67 o 
   8   5   7        2.43        4.35      4.45 o 
   9   5   7        1.77        3.89      4.32 o 
  10   5   7       58.64       62.31      7.69 o 
  11   5   7      114.44      120.10      9.67 o 
  12   5   7      339.01      392.28     15.82 o 
  13   5   7        7.42        2.55      1.93 o 
  14   5   7       27.80       27.27      2.95 o 
  15   5   7        0.64        8.98      2.38 o 
 -15   6   7        3.04       -1.48      1.63 o 
 -14   6   7       68.35       72.71      6.73 o 
 -13   6   7      265.74      251.96     12.48 o 
 -12   6   7      349.55      338.57     15.55 o 
 -11   6   7       19.16       25.52      3.90 o 
 -10   6   7      397.86      404.87     13.40 o 
  -9   6   7      155.16      133.26      6.27 o 
  -8   6   7      112.39      111.75      5.90 o 
  -7   6   7     1121.36     1138.15     18.36 o 
  -6   6   7      748.95      745.99     15.05 o 
  -5   6   7      344.38      314.20      9.91 o 
  -4   6   7       44.63       40.69      3.92 o 
  -3   6   7     1055.10     1084.68     18.00 o 
  -2   6   7        2.80        4.87      2.48 o 
  -1   6   7      135.63      125.88      6.47 o 
   0   6   7       70.10       78.79      5.30 o 
   1   6   7       30.06       31.90      3.60 o 
   2   6   7      447.90      494.68     14.89 o 
   3   6   7        8.21        9.85      5.35 o 
   4   6   7       13.47       13.77      2.70 o 
   5   6   7      320.99      328.40      9.48 o 
   6   6   7      165.99      177.12      6.92 o 
   7   6   7      219.49      251.11      7.89 o 
   8   6   7      733.47      671.80     15.97 o 
   9   6   7      275.34      289.05     10.16 o 
  10   6   7      880.21      943.20     17.15 o 
  11   6   7       84.51      111.22      5.74 o 
  12   6   7      172.45      168.18      6.28 o 
  13   6   7       19.50       22.17      3.16 o 
 -13   7   7      486.02      536.36     13.24 o 
 -12   7   7      339.68      326.86     11.82 o 
 -11   7   7      209.03      188.81      9.83 o 
 -10   7   7      284.00      280.06     12.66 o 
  -9   7   7      815.99      840.42     15.84 o 
  -8   7   7      477.26      484.53     11.13 o 
  -7   7   7        0.38        2.66      1.63 o 
  -6   7   7        0.48        1.04      1.61 o 
  -5   7   7       83.77       82.68      4.60 o 
  -4   7   7      883.17      889.05     14.23 o 
  -3   7   7       53.04       45.04      3.53 o 
  -2   7   7        8.11       12.73      2.90 o 
  -1   7   7       89.13       94.04      6.66 o 
   0   7   7      157.65      153.68      7.74 o 
   1   7   7       34.93       35.19      3.96 o 
   2   7   7       61.64       74.37      4.47 o 
   3   7   7      202.74      216.83      7.13 o 
   4   7   7       90.03      108.74      6.15 o 
   5   7   7        0.45        5.65      2.06 o 
   6   7   7      178.57      172.77     11.00 o 
   7   7   7      963.77     1013.06     24.85 o 
   8   7   7      858.14      839.91     21.35 o 
   9   7   7      112.04      112.15      7.35 o 
  10   7   7       10.19        9.80      2.50 o 
  11   7   7        9.99       26.61      2.82 o 
  -9   8   7       99.66       78.41      4.79 o 
  -8   8   7       94.14       92.96      5.51 o 
  -7   8   7      112.28       94.16      3.94 o 
  -6   8   7     1602.27     1523.48     34.82 o 
  -5   8   7      778.19      675.51     48.00 o 
  -4   8   7       86.14       76.26      6.29 o 
  -3   8   7      151.16      178.45      9.44 o 
  -2   8   7       84.84       76.20      6.49 o 
  -1   8   7       25.39       24.53      4.03 o 
   0   8   7       29.00       26.73      4.24 o 
   1   8   7      133.22      155.08      9.07 o 
   2   8   7       53.38       63.64      5.90 o 
   3   8   7        6.62        8.97      2.89 o 
   4   8   7        6.50        8.07      2.53 o 
   5   8   7       32.56       34.22      3.86 o 
   6   8   7       14.21       21.47      2.95 o 
   7   8   7        0.95        2.94      1.30 o 
 -21   0   8       79.41       66.24      7.06 o 
 -20   0   8      297.74      252.84     14.62 o 
 -19   0   8      391.26      329.36     18.07 o 
 -18   0   8      264.93      240.10     16.48 o 
 -17   0   8     1069.42      972.98     34.24 o 
 -16   0   8       34.73       54.21      9.00 o 
 -15   0   8        8.76        8.75      4.73 o 
 -14   0   8     1090.78     1089.57     37.39 o 
 -13   0   8       35.26       52.86      6.35 o 
 -12   0   8      279.95      241.72     29.24 o 
 -11   0   8     2278.45     2394.61     67.07 o 
 -10   0   8       96.36       94.37     12.37 o 
  -9   0   8      305.41      316.66     20.17 o 
  -8   0   8      600.81      516.73     25.01 o 
  -7   0   8     6967.42     7157.06     87.06 o 
  -6   0   8        6.53       16.91      6.04 o 
  -5   0   8      701.90      747.28     26.47 o 
  -4   0   8      817.17      910.90     27.53 o 
  -3   0   8      144.31      296.87     15.14 o 
  -2   0   8      159.08      135.87      9.83 o 
  -1   0   8       91.00      108.80      8.34 o 
   0   0   8    10469.57    11876.65     79.81 o 
   1   0   8      193.42      211.74     10.94 o 
   2   0   8     5865.58     6236.27     56.47 o 
   3   0   8       31.37       22.43      3.82 o 
   4   0   8       71.90       99.01     17.04 o 
   5   0   8     1739.11     1739.04     53.12 o 
   6   0   8      407.67      404.24     10.77 o 
   7   0   8       57.25       58.65      4.33 o 
   8   0   8      130.93      142.36      9.79 o 
   9   0   8      435.39      382.33     10.84 o 
  10   0   8      251.28      289.87     15.79 o 
  11   0   8       34.77       31.69      6.54 o 
  12   0   8        2.74        3.74      3.25 o 
  13   0   8       71.80       83.69      7.13 o 
  14   0   8       21.49       23.76      4.52 o 
  15   0   8       66.85       58.72      5.70 o 
  16   0   8       33.88       32.98      4.20 o 
  17   0   8        4.04        1.29      3.18 o 
  18   0   8       53.30       53.36      5.01 o 
 -21   1   8      529.08      534.20      8.18 o 
 -20   1   8      356.44      338.80     11.53 o 
 -19   1   8        1.27        3.36      2.62 o 
 -18   1   8       64.82       50.60      5.63 o 
 -17   1   8      939.16      911.75     22.96 o 
 -16   1   8        6.17        4.87      2.70 o 
 -15   1   8      123.96       93.65      8.07 o 
 -14   1   8       88.78       67.12      6.95 o 
 -13   1   8     2412.79     2205.58     37.04 o 
 -12   1   8      271.96      299.57      8.55 o 
 -11   1   8     2069.19     2053.15     35.50 o 
 -10   1   8      130.84      135.47      6.34 o 
  -9   1   8       22.08       24.58      7.63 o 
  -8   1   8     2751.54     2785.30    148.15 o 
  -7   1   8      565.34      495.12     15.94 o 
  -6   1   8        1.73       15.43      4.29 o 
  -5   1   8     3060.67     3063.56     36.47 o 
  -4   1   8      274.03      284.30     10.91 o 
  -3   1   8      124.65      164.39      8.08 o 
  -2   1   8      909.10      999.01     18.40 o 
  -1   1   8      990.47     1012.44     25.78 o 
   0   1   8       48.28       67.71      4.69 o 
   1   1   8       84.44      129.26      5.10 o 
   2   1   8     5004.58     5351.29     36.77 o 
   3   1   8     2125.97     2178.62     23.10 o 
   4   1   8      100.36       99.98      5.49 o 
   5   1   8        0.86       20.72      8.78 o 
   6   1   8      558.10      573.08     13.74 o 
   7   1   8      459.06      460.01      8.42 o 
   8   1   8      916.51      937.10     15.26 o 
   9   1   8      633.66      582.54      9.74 o 
  10   1   8      347.50      300.09      9.80 o 
  11   1   8        3.27        2.72      2.42 o 
  12   1   8       21.57       16.61      3.15 o 
  13   1   8        9.76       15.83      2.84 o 
  14   1   8      188.95      202.27      7.01 o 
  15   1   8      147.31      163.33      5.94 o 
  16   1   8       97.65       81.87      4.79 o 
  17   1   8      185.12      137.17     10.20 o 
  18   1   8      725.69      685.73     17.62 o 
 -21   2   8        0.33        3.42      1.46 o 
 -20   2   8      510.90      493.02     19.62 o 
 -19   2   8      546.49      514.65     19.33 o 
 -18   2   8      602.22      562.14     16.06 o 
 -17   2   8      168.61      148.81     10.52 o 
 -16   2   8        2.21        0.33      2.45 o 
 -15   2   8      176.45      140.93      9.25 o 
 -14   2   8      400.92      375.33     14.99 o 
 -13   2   8     1204.66     1199.68     21.72 o 
 -12   2   8      211.58      176.03      8.37 o 
 -11   2   8     2995.98     2921.60     28.53 o 
 -10   2   8      778.33      769.20     12.50 o 
  -9   2   8       33.96       42.35      4.24 o 
  -8   2   8       98.07      109.22      7.62 o 
  -7   2   8       53.04       44.97     10.27 o 
  -6   2   8      672.45      661.28     16.85 o 
  -5   2   8      310.64      298.81     17.83 o 
  -4   2   8      401.88      370.98     19.72 o 
  -3   2   8     1316.72     1317.92     35.23 o 
  -2   2   8     1281.07     1307.43     22.20 o 
  -1   2   8      359.54      417.90     12.06 o 
   0   2   8      155.47      174.79      7.32 o 
   1   2   8       41.92       40.56      5.56 o 
   2   2   8      623.50      609.91     19.91 o 
   3   2   8        9.12       13.74      3.69 o 
   4   2   8       41.38       45.32      5.59 o 
   5   2   8     1212.45     1243.19     28.58 o 
   6   2   8      768.88      768.97     14.30 o 
   7   2   8      636.74      640.48     11.17 o 
   8   2   8      148.09      160.38      5.90 o 
   9   2   8       79.35       74.52      6.33 o 
  10   2   8        1.83        6.88      2.25 o 
  11   2   8      216.61      224.35      9.86 o 
  12   2   8       48.32       55.92      4.43 o 
  13   2   8      467.46      493.65     26.41 o 
  14   2   8       15.03       20.88      3.99 o 
  15   2   8        5.30        3.25      2.75 o 
  16   2   8      260.74      241.67     14.36 o 
  17   2   8      157.04      137.17      9.54 o 
  18   2   8      249.64      229.74      9.65 o 
 -20   3   8       70.30       68.18      3.75 o 
 -19   3   8        1.23        5.72      3.34 o 
 -18   3   8        5.61       11.18      4.22 o 
 -17   3   8      188.35      188.26     12.86 o 
 -16   3   8      505.68      469.44     11.38 o 
 -15   3   8       36.94       36.48      7.94 o 
 -14   3   8      708.55      641.78     18.04 o 
 -13   3   8       62.03       53.76      5.37 o 
 -12   3   8      130.52      115.75      6.59 o 
 -11   3   8      361.17      343.76     10.98 o 
 -10   3   8     1311.39     1337.29     22.54 o 
  -9   3   8     1566.89     1530.71     23.71 o 
  -8   3   8      530.51      547.10     23.79 o 
  -7   3   8       28.02       24.20      4.49 o 
  -6   3   8      402.25      422.32     21.32 o 
  -5   3   8       49.50       44.91      4.85 o 
  -4   3   8       94.62       94.22     14.13 o 
  -3   3   8       85.40       93.64      6.48 o 
  -2   3   8       21.38       25.21      4.78 o 
  -1   3   8      339.53      366.92     15.99 o 
   0   3   8        7.24        6.79      2.58 o 
   1   3   8      239.00      215.42     12.30 o 
   2   3   8      157.33      138.63      9.93 o 
   3   3   8     1435.94     1410.01     22.08 o 
   4   3   8      184.26      173.89      6.99 o 
   5   3   8      390.47      409.52     10.92 o 
   6   3   8      252.06      262.44      9.02 o 
   7   3   8      372.64      391.81     10.99 o 
   8   3   8     1528.74     1628.89     28.46 o 
   9   3   8       30.19       27.74      4.95 o 
  10   3   8       68.06       75.22      6.72 o 
  11   3   8      467.68      516.07     15.74 o 
  12   3   8        8.50        8.12      2.38 o 
  13   3   8      180.25      164.85      8.32 o 
  14   3   8       26.48       17.79      4.34 o 
  15   3   8       67.68       75.28      8.80 o 
  16   3   8        4.16       -0.19      3.42 o 
  17   3   8       54.01       55.00      5.29 o 
 -19   4   8      212.67      224.60      8.39 o 
 -18   4   8      353.51      367.58     12.45 o 
 -17   4   8       13.01        8.06      2.86 o 
 -16   4   8        4.02        7.55      3.61 o 
 -15   4   8      337.46      345.96     16.06 o 
 -14   4   8       27.22       27.72      5.79 o 
 -13   4   8       45.51       52.72      8.36 o 
 -12   4   8      169.49      193.15     15.54 o 
 -11   4   8      738.50      734.21     29.56 o 
 -10   4   8     1232.18     1200.85     37.60 o 
  -9   4   8      253.10      240.02     16.86 o 
  -8   4   8       31.07       33.83      7.34 o 
  -7   4   8      194.17      184.11     16.76 o 
  -6   4   8      701.18      649.08     18.99 o 
  -5   4   8        1.98        3.91      3.03 o 
  -4   4   8       29.60       30.32      3.16 o 
  -3   4   8     1601.71     1656.52     31.36 o 
  -2   4   8     1160.04     1180.81     28.72 o 
  -1   4   8       26.21       28.13      5.68 o 
   0   4   8       79.48       79.63      6.21 o 
   1   4   8      491.96      458.96     13.14 o 
   2   4   8      741.50      722.37     17.76 o 
   3   4   8      940.20      960.83     13.62 o 
   4   4   8     1853.70     1913.61     21.89 o 
   5   4   8     1359.39     1394.47     25.09 o 
   6   4   8      704.61      729.59     18.56 o 
   7   4   8        0.37        3.19      3.46 o 
   8   4   8      437.87      424.64     14.41 o 
   9   4   8       20.05       18.32      3.94 o 
  10   4   8       82.04       97.54      7.14 o 
  11   4   8       96.51      119.45      7.88 o 
  12   4   8       94.48      110.96      7.35 o 
  13   4   8      100.97       98.97      7.50 o 
  14   4   8      225.55      187.53     10.97 o 
  15   4   8      161.24      132.53      7.98 o 
  16   4   8       96.85      101.43      5.72 o 
 -17   5   8       22.72       23.60      3.30 o 
 -16   5   8       10.18        8.84      1.90 o 
 -15   5   8        5.52        6.64      2.07 o 
 -14   5   8      202.85      194.15     11.75 o 
 -13   5   8        7.71        7.13      2.65 o 
 -12   5   8       98.14       93.65      7.04 o 
 -11   5   8       62.94       62.28      6.07 o 
 -10   5   8      293.59      280.31     15.44 o 
  -9   5   8       47.43       55.17      6.02 o 
  -8   5   8        0.75        6.46      7.48 o 
  -7   5   8       49.88       28.61      6.42 o 
  -6   5   8       11.37       11.29      5.27 o 
  -5   5   8      293.13      279.95     18.00 o 
  -4   5   8       86.84       81.70      6.42 o 
  -3   5   8      436.18      443.31     11.58 o 
  -2   5   8      365.10      359.31     10.30 o 
  -1   5   8      158.76      142.84     11.37 o 
   0   5   8       89.54      114.62     10.51 o 
   1   5   8      349.75      338.40     11.98 o 
   2   5   8        0.93        2.54      2.50 o 
   3   5   8        2.96        0.59      2.46 o 
   4   5   8       79.08       82.20      5.15 o 
   5   5   8       81.12       81.20      6.48 o 
   6   5   8       66.43       56.51      5.48 o 
   7   5   8       71.02       77.18      6.19 o 
   8   5   8        2.75        4.68      2.74 o 
   9   5   8      132.51      136.47     10.31 o 
  10   5   8       36.70       33.63      4.02 o 
  11   5   8       13.39       22.61      3.31 o 
  12   5   8       23.32       31.10      3.45 o 
  13   5   8      115.09      138.16      8.33 o 
  14   5   8        1.96        2.18      1.97 o 
 -15   6   8        5.06        2.05      1.82 o 
 -14   6   8      131.62      127.65      7.65 o 
 -13   6   8        1.69        4.56      2.85 o 
 -12   6   8       51.53       60.82      6.76 o 
 -11   6   8      569.17      575.21     14.64 o 
 -10   6   8      800.69      724.41     17.06 o 
  -9   6   8      113.40      117.56      7.32 o 
  -8   6   8      442.18      411.13     13.52 o 
  -7   6   8        1.66        8.24      2.23 o 
  -6   6   8      148.67      139.97      6.38 o 
  -5   6   8      227.16      231.36      8.15 o 
  -4   6   8        1.62        0.95      1.98 o 
  -3   6   8        3.89        0.51      1.82 o 
  -2   6   8       89.47      100.52      7.01 o 
  -1   6   8      478.90      484.80     14.92 o 
   0   6   8        1.20        1.95      2.43 o 
   1   6   8      331.41      376.12     13.22 o 
   2   6   8       63.47       69.47      5.94 o 
   3   6   8       52.64       58.87      7.74 o 
   4   6   8      255.86      283.97     15.92 o 
   5   6   8      183.47      215.36     13.88 o 
   6   6   8       53.37       73.48      8.32 o 
   7   6   8        0.66        1.97      2.99 o 
   8   6   8      153.27      178.66     11.51 o 
   9   6   8       64.00       75.46      7.29 o 
  10   6   8      482.36      507.58     16.64 o 
  11   6   8       51.25       57.79      5.41 o 
  12   6   8       48.29       38.48      3.83 o 
 -13   7   8        4.72        4.29      1.62 o 
 -12   7   8       22.98       26.12      3.42 o 
 -11   7   8        0.35       -1.93      2.50 o 
 -10   7   8      281.29      261.91     11.18 o 
  -9   7   8       47.84       55.51      4.08 o 
  -8   7   8       10.47       11.09      2.40 o 
  -7   7   8       36.40       32.80      2.73 o 
  -6   7   8      363.85      357.92      8.21 o 
  -5   7   8        0.18        2.35      1.89 o 
  -4   7   8       19.70       21.88      2.39 o 
  -3   7   8       82.34       73.86      5.10 o 
  -2   7   8      104.61      108.65      6.13 o 
  -1   7   8        2.52        3.60      1.82 o 
   0   7   8      110.93      119.77      6.52 o 
   1   7   8      120.25      118.65      6.41 o 
   2   7   8        2.13        0.94      2.50 o 
   3   7   8       24.13       24.13      3.13 o 
   4   7   8        1.22        1.69      1.55 o 
   5   7   8        0.48        1.54      1.52 o 
   6   7   8      206.92      218.05      8.64 o 
   7   7   8      114.21      100.15      7.28 o 
   8   7   8        4.78        5.48      2.45 o 
   9   7   8        0.33        4.14      1.98 o 
  -5   8   8      237.03      194.84      6.86 o 
  -4   8   8        6.80        9.47      2.21 o 
  -3   8   8      200.63      199.31      8.17 o 
  -2   8   8       25.28       31.54      3.64 o 
  -1   8   8       29.25       28.68      3.72 o 
   0   8   8        1.98        1.49      1.68 o 
   1   8   8      125.88      146.32      7.47 o 
   2   8   8        4.53        7.19      2.20 o 
   3   8   8        0.53       -0.64      1.62 o 
   4   8   8        1.66        5.48      1.89 o 
   5   8   8       98.06      111.06      5.17 o 
 -21   1   9        0.12        0.71      1.95 o 
 -20   1   9        6.63        7.85      2.34 o 
 -19   1   9        0.42        2.28      2.28 o 
 -18   1   9        7.24        8.41      2.75 o 
 -17   1   9      139.51      125.04      9.74 o 
 -16   1   9        0.14        4.94      2.77 o 
 -15   1   9       11.63        9.97      3.73 o 
 -14   1   9        8.45       11.50      6.66 o 
 -13   1   9      118.38      115.43      8.81 o 
 -12   1   9     1425.77     1381.08     29.37 o 
 -11   1   9     1085.54     1095.45     18.23 o 
 -10   1   9        9.67        9.52      3.32 o 
  -9   1   9     2606.89     2680.06     37.25 o 
  -8   1   9      325.71      311.84     11.12 o 
  -7   1   9        6.99       13.84      6.00 o 
  -6   1   9      229.13      233.56     10.94 o 
  -5   1   9      210.28      220.95     10.31 o 
  -4   1   9      176.66      185.29     10.88 o 
  -3   1   9       28.26       27.20      3.86 o 
  -2   1   9        7.78       11.84      4.39 o 
  -1   1   9      236.01      289.82     10.11 o 
   0   1   9      114.02       96.95      5.71 o 
   1   1   9      399.22      415.01     11.12 o 
   2   1   9      152.51      184.00      7.28 o 
   3   1   9      232.32      220.20     12.02 o 
   4   1   9      890.34      929.41     24.19 o 
   5   1   9        2.05       -2.39      2.87 o 
   6   1   9        4.21        5.63      2.25 o 
   7   1   9       61.04       56.42      4.52 o 
   8   1   9      194.84      201.21     10.00 o 
   9   1   9      162.57      159.73      7.80 o 
  10   1   9       96.59       81.59      5.90 o 
  11   1   9       20.49       12.96      3.30 o 
  12   1   9       95.25       93.04      5.98 o 
  13   1   9       81.64       80.08      5.39 o 
  14   1   9       62.95       68.26      6.18 o 
  15   1   9       37.71       32.49      3.99 o 
  16   1   9      101.10       97.87      8.50 o 
  17   1   9       23.98       16.06      3.55 o 
 -20   2   9      170.54      176.94      9.86 o 
 -19   2   9      260.23      284.02      9.61 o 
 -18   2   9        2.71        4.60      2.43 o 
 -17   2   9       44.44       35.74      4.49 o 
 -16   2   9       50.37       48.08      5.35 o 
 -15   2   9       32.91       35.95      5.03 o 
 -14   2   9      166.02      154.88      9.74 o 
 -13   2   9       22.09       29.74      3.97 o 
 -12   2   9      117.18      138.43      7.50 o 
 -11   2   9     1173.85     1151.56     20.66 o 
 -10   2   9      377.42      397.87      9.27 o 
  -9   2   9      500.16      501.37     10.22 o 
  -8   2   9      514.64      504.37     10.14 o 
  -7   2   9     1056.31     1018.10     22.92 o 
  -6   2   9      262.68      250.89     12.43 o 
  -5   2   9        6.89        1.74      5.14 o 
  -4   2   9      906.33      917.51     31.09 o 
  -3   2   9      514.96      495.54     14.74 o 
  -2   2   9       38.00       42.92      4.44 o 
  -1   2   9        9.96       14.23      2.87 o 
   0   2   9       14.87       24.71      4.73 o 
   1   2   9      178.76      227.74     12.91 o 
   2   2   9       85.38       82.35      7.91 o 
   3   2   9        2.36        2.94      2.02 o 
   4   2   9      242.06      255.93     10.51 o 
   5   2   9        1.42       -0.83      2.09 o 
   6   2   9      211.51      217.97      8.01 o 
   7   2   9      664.13      686.92     17.81 o 
   8   2   9     1253.40     1358.27     25.02 o 
   9   2   9     1231.71     1320.32     33.85 o 
  10   2   9      138.12      139.50     14.68 o 
  11   2   9      115.58      102.95     12.78 o 
  12   2   9      527.54      517.03     25.38 o 
  13   2   9        5.60        3.83      5.47 o 
  14   2   9       10.97        3.20      4.39 o 
  15   2   9       33.43       31.08      6.04 o 
  16   2   9      122.63      125.78      8.88 o 
  17   2   9       39.05       42.63      4.47 o 
 -20   3   9      144.40      129.25      5.38 o 
 -19   3   9        1.22       -1.46      2.24 o 
 -18   3   9      239.81      225.96     11.58 o 
 -17   3   9       19.37       19.71      2.35 o 
 -16   3   9      256.75      259.08      8.13 o 
 -15   3   9      266.68      223.68     14.09 o 
 -14   3   9       74.69       81.68      6.53 o 
 -13   3   9      100.10       89.54      6.77 o 
 -12   3   9      942.97      880.59     17.80 o 
 -11   3   9      150.93      144.78      9.78 o 
 -10   3   9        2.86        8.31      3.05 o 
  -9   3   9      151.69      151.09      9.56 o 
  -8   3   9       12.25       12.84      3.39 o 
  -7   3   9      146.77      142.12      6.33 o 
  -6   3   9        1.34        1.30      1.72 o 
  -5   3   9      287.39      298.97      8.75 o 
  -4   3   9        2.89        4.20      1.76 o 
  -3   3   9        6.63        8.18      2.37 o 
  -2   3   9      304.76      342.46     11.29 o 
  -1   3   9      315.17      325.57      9.36 o 
   0   3   9       41.04       33.76      3.32 o 
   1   3   9        6.47        4.51      3.58 o 
   2   3   9       31.91       34.23      3.49 o 
   3   3   9     1516.20     1457.64     26.88 o 
   4   3   9      478.78      512.70     12.58 o 
   5   3   9     1815.28     1919.51     37.55 o 
   6   3   9     1402.67     1521.79     26.97 o 
   7   3   9      123.52      140.84      8.75 o 
   8   3   9       37.61       43.95      5.59 o 
   9   3   9        3.32        1.61      3.30 o 
  10   3   9       97.08      110.84      7.52 o 
  11   3   9      198.65      183.24     14.87 o 
  12   3   9        4.26        3.42      4.47 o 
  13   3   9       60.04       53.07      7.76 o 
  14   3   9        9.36       13.25      2.46 o 
  15   3   9       49.45       32.73      6.57 o 
  16   3   9       27.58       20.38      3.52 o 
 -18   4   9      371.35      427.24     11.68 o 
 -17   4   9        0.11        3.81      2.28 o 
 -16   4   9      286.60      289.06     12.58 o 
 -15   4   9      359.99      359.97     15.61 o 
 -14   4   9       58.53       54.57      7.08 o 
 -13   4   9      193.23      178.63     14.09 o 
 -12   4   9      299.03      311.87     18.66 o 
 -11   4   9      548.28      490.45     23.49 o 
 -10   4   9      102.43       92.96      7.54 o 
  -9   4   9      257.02      242.67     11.91 o 
  -8   4   9      113.87      117.52      8.97 o 
  -7   4   9      382.88      370.79     20.76 o 
  -6   4   9      187.87      159.35     13.71 o 
  -5   4   9       15.65       13.97      3.24 o 
  -4   4   9     1927.73     1905.01     34.80 o 
  -3   4   9     1026.60      933.28     24.66 o 
  -2   4   9      807.59      773.61     17.72 o 
  -1   4   9       53.52       38.74      4.21 o 
   0   4   9       71.76       62.07      5.41 o 
   1   4   9      197.00      208.25      7.55 o 
   2   4   9        2.78        2.59      1.97 o 
   3   4   9      806.66      812.34     28.44 o 
   4   4   9      469.31      466.89     14.65 o 
   5   4   9     1167.72     1285.58     35.90 o 
   6   4   9      100.62      105.37      7.39 o 
   7   4   9       42.33       40.64      5.11 o 
   8   4   9      409.64      442.45     14.05 o 
   9   4   9       56.35       53.92      5.38 o 
  10   4   9       65.06       58.75      5.27 o 
  11   4   9       42.66       47.08      7.05 o 
  12   4   9      251.86      250.83     13.32 o 
  13   4   9      334.10      319.57     13.25 o 
  14   4   9       76.16       72.78      5.71 o 
  15   4   9        4.44        8.08      2.09 o 
 -16   5   9      153.24      154.09      8.13 o 
 -15   5   9        1.78        2.21      3.63 o 
 -14   5   9        1.07       -0.20      2.94 o 
 -13   5   9      131.77      138.60      7.47 o 
 -12   5   9      360.53      351.93     12.23 o 
 -11   5   9       66.82       61.89      5.74 o 
 -10   5   9       35.22       28.08      4.43 o 
  -9   5   9      135.59      145.55      8.70 o 
  -8   5   9        7.32       15.43      6.47 o 
  -7   5   9        2.49        5.48      3.95 o 
  -6   5   9        2.77        2.50      3.98 o 
  -5   5   9      142.91      128.61     11.99 o 
  -4   5   9      147.86      124.16     12.78 o 
  -3   5   9       97.02      112.49      7.26 o 
  -2   5   9       24.04       21.02      3.51 o 
  -1   5   9       99.04      105.06      7.19 o 
   0   5   9      372.28      386.90     17.71 o 
   1   5   9      184.28      202.37     13.23 o 
   2   5   9       64.54       68.72      7.98 o 
   3   5   9       56.68       62.22      7.86 o 
   4   5   9      100.12      100.84      9.73 o 
   5   5   9        0.00        6.09      3.29 o 
   6   5   9       50.27       72.68      8.28 o 
   7   5   9       41.97       33.76      6.02 o 
   8   5   9       68.12       60.20      7.19 o 
   9   5   9        0.18        1.70      2.89 o 
  10   5   9        2.24        3.73      2.77 o 
  11   5   9       54.14       78.74      6.83 o 
  12   5   9       13.59       11.42      2.95 o 
  13   5   9       60.14       77.96      5.27 o 
 -14   6   9       23.49       20.24      3.06 o 
 -13   6   9       48.61       60.32      5.47 o 
 -12   6   9       58.07       73.87      6.53 o 
 -11   6   9      424.74      432.88     11.77 o 
 -10   6   9       66.83       54.69      4.74 o 
  -9   6   9       89.97       83.69      5.95 o 
  -8   6   9      899.50      910.58     18.67 o 
  -7   6   9      112.84      109.65      6.93 o 
  -6   6   9      362.61      376.72     12.27 o 
  -5   6   9      207.44      188.75      8.90 o 
  -4   6   9      270.17      274.95      8.18 o 
  -3   6   9     1563.89     1586.22     24.53 o 
  -2   6   9      628.06      636.36     15.88 o 
  -1   6   9        8.63       14.88      3.16 o 
   0   6   9      256.90      291.65     11.06 o 
   1   6   9       22.69       18.96      3.25 o 
   2   6   9       17.59       23.20      3.67 o 
   3   6   9      415.48      454.97     13.60 o 
   4   6   9       97.34       95.50      8.79 o 
   5   6   9      277.01      320.94     15.38 o 
   6   6   9      154.61      157.37     10.62 o 
   7   6   9        2.36        4.23      2.91 o 
   8   6   9       28.26       26.72      4.34 o 
   9   6   9      495.00      559.53     16.38 o 
  10   6   9      274.77      286.98     10.63 o 
  11   6   9       93.64      109.68      5.73 o 
 -11   7   9        9.15        7.86      2.18 o 
 -10   7   9        4.94        8.21      2.46 o 
  -9   7   9        5.41        6.24      1.74 o 
  -8   7   9      321.44      304.46     10.22 o 
  -7   7   9       25.53       23.35      2.79 o 
  -6   7   9      489.10      488.72     10.73 o 
  -5   7   9      224.35      221.67      5.67 o 
  -4   7   9       26.18       27.22      2.96 o 
  -3   7   9       69.04       59.23      5.58 o 
  -2   7   9      118.07      122.01      5.80 o 
  -1   7   9       89.01       92.33      5.21 o 
   0   7   9      136.39      141.77      6.40 o 
   1   7   9       60.39       37.37      3.44 o 
   2   7   9      233.58      242.66      8.01 o 
   3   7   9      543.87      600.03     12.14 o 
   4   7   9      130.51      144.64      5.82 o 
   5   7   9       48.68       49.22      5.11 o 
   6   7   9      237.04      277.19     16.81 o 
   7   7   9      172.07      203.94      8.21 o 
   8   7   9      224.78      203.73      7.09 o 
 -20   0  10      435.47      472.37     15.45 o 
 -19   0  10      618.56      584.96     20.10 o 
 -18   0  10       87.45       82.70      8.88 o 
 -17   0  10      341.19      299.58     17.61 o 
 -16   0  10      907.35      871.31     31.12 o 
 -15   0  10       89.67       84.25     10.46 o 
 -14   0  10      134.65      154.74     14.53 o 
 -13   0  10       25.97       22.27      6.38 o 
 -12   0  10      163.98      174.33     15.29 o 
 -11   0  10      103.18       84.33     10.75 o 
 -10   0  10    11431.01    11489.83    116.50 o 
  -9   0  10     6621.21     6547.14     60.79 o 
  -8   0  10     5941.24     5957.67     50.62 o 
  -7   0  10        5.12        3.87      4.81 o 
  -6   0  10      277.99      266.53     12.04 o 
  -5   0  10      976.73     1042.57     22.75 o 
  -4   0  10      463.70      509.08     20.80 o 
  -3   0  10     2047.20     2033.34     40.05 o 
  -2   0  10      824.01      861.24     25.13 o 
  -1   0  10       46.87       54.62      7.02 o 
   0   0  10     1773.00     1797.13     35.47 o 
   1   0  10      612.27      628.16     14.98 o 
   2   0  10      259.15      233.77      9.12 o 
   3   0  10      638.76      607.60     23.49 o 
   4   0  10      299.80      307.01     10.37 o 
   5   0  10     1785.21     1711.91     40.54 o 
   6   0  10       65.39       81.34     11.78 o 
   7   0  10      820.21      793.80     29.04 o 
   8   0  10      647.09      603.04     25.85 o 
   9   0  10     2105.28     2175.13     49.13 o 
  10   0  10      836.59      799.58     29.73 o 
  11   0  10      177.86      207.34     15.36 o 
  12   0  10       78.25       72.08      9.44 o 
  13   0  10      286.92      277.12     15.57 o 
  14   0  10        6.58        7.12      3.85 o 
  15   0  10       82.29       74.45      6.67 o 
  16   0  10        1.03        4.36      1.96 o 
 -20   1  10      119.94      150.59      5.94 o 
 -19   1  10        3.38        2.20      3.35 o 
 -18   1  10      457.18      452.82     14.86 o 
 -17   1  10      889.59      921.42     20.89 o 
 -16   1  10       24.88       15.07      3.71 o 
 -15   1  10        4.69        5.95      3.01 o 
 -14   1  10      171.26      194.23     11.00 o 
 -13   1  10      344.41      430.25     16.53 o 
 -12   1  10      614.84      595.55     19.36 o 
 -11   1  10      363.39      370.36     15.12 o 
 -10   1  10       34.01       31.14      4.77 o 
  -9   1  10       23.78       20.29      2.85 o 
  -8   1  10     1167.75     1183.04     18.02 o 
  -7   1  10      184.36      175.51      6.31 o 
  -6   1  10     1200.81     1185.60     15.47 o 
  -5   1  10     1798.93     1847.81     24.52 o 
  -4   1  10      620.67      625.14     19.17 o 
  -3   1  10       22.83       25.53      3.07 o 
  -2   1  10      269.14      242.06      7.10 o 
  -1   1  10      349.05      355.00     14.88 o 
   0   1  10       43.12       39.20      3.00 o 
   1   1  10       37.42       55.59      3.14 o 
   2   1  10       11.72       26.70      2.98 o 
   3   1  10      263.85      267.44     11.33 o 
   4   1  10      105.50       83.39      4.85 o 
   5   1  10       20.20       17.77      3.15 o 
   6   1  10      148.04      131.82      8.63 o 
   7   1  10      362.48      381.49     14.37 o 
   8   1  10      173.94      167.50     10.09 o 
   9   1  10        1.89        4.14      3.46 o 
  10   1  10      397.30      452.85     15.56 o 
  11   1  10      801.42      861.77     20.54 o 
  12   1  10       18.37       25.82      4.29 o 
  13   1  10        7.27        6.22      2.73 o 
  14   1  10        3.05        2.18      2.22 o 
  15   1  10       11.26       11.58      3.41 o 
  16   1  10        1.10       -1.38      2.37 o 
 -19   2  10      140.79      133.13      5.67 o 
 -18   2  10      190.41      225.69      8.63 o 
 -17   2  10        3.87        3.19      2.37 o 
 -16   2  10      788.21      749.77     18.45 o 
 -15   2  10      418.52      395.82     14.26 o 
 -14   2  10      869.10      889.14     21.88 o 
 -13   2  10       11.46       19.64      3.87 o 
 -12   2  10      307.50      326.04     11.06 o 
 -11   2  10      652.63      683.57     15.84 o 
 -10   2  10       64.52       72.48      5.35 o 
  -9   2  10     1889.28     1881.50     25.50 o 
  -8   2  10     2105.93     1999.58     23.16 o 
  -7   2  10     1403.58     1371.81     22.88 o 
  -6   2  10      718.22      710.48     16.22 o 
  -5   2  10      691.12      712.83     15.87 o 
  -4   2  10      461.86      460.36     10.56 o 
  -3   2  10     1027.23     1038.51     15.46 o 
  -2   2  10      161.02      146.08      6.62 o 
  -1   2  10       96.98      113.43      7.39 o 
   0   2  10       56.35       58.03      4.40 o 
   1   2  10      182.29      189.25      7.54 o 
   2   2  10      757.95      814.56     24.86 o 
   3   2  10      433.10      457.12     15.24 o 
   4   2  10      318.24      312.74     11.88 o 
   5   2  10     2501.60     2535.57     53.43 o 
   6   2  10      359.30      387.58     21.98 o 
   7   2  10     4075.50     4237.28     71.51 o 
   8   2  10      809.32      854.45     32.57 o 
   9   2  10      159.05      155.03     14.92 o 
  10   2  10      434.61      434.48     22.88 o 
  11   2  10      129.34      116.21     12.11 o 
  12   2  10      160.09      162.84     13.21 o 
  13   2  10      164.31      191.28     12.85 o 
  14   2  10       49.24       43.26      6.07 o 
  15   2  10       10.47        7.72      1.76 o 
  16   2  10       92.55       66.78      4.75 o 
 -18   3  10      302.24      328.95     11.17 o 
 -17   3  10      212.37      208.17      5.80 o 
 -16   3  10       42.43       34.35      2.96 o 
 -15   3  10      127.29      120.80      6.98 o 
 -14   3  10      188.65      181.08      8.92 o 
 -13   3  10       11.72        8.21      2.36 o 
 -12   3  10       22.92       20.22      3.01 o 
 -11   3  10        2.09        5.13      3.01 o 
 -10   3  10        6.72        6.24      2.72 o 
  -9   3  10      161.16      155.60     12.69 o 
  -8   3  10        4.71        5.34      3.83 o 
  -7   3  10      179.36      203.76     16.06 o 
  -6   3  10       22.62       33.28      4.82 o 
  -5   3  10      483.62      485.87     12.67 o 
  -4   3  10      493.60      457.43     12.14 o 
  -3   3  10        8.54        6.78      2.75 o 
  -2   3  10     1171.92     1202.98     18.65 o 
  -1   3  10       54.09       52.78      4.27 o 
   0   3  10      205.35      211.87      7.92 o 
   1   3  10      239.84      232.68     10.65 o 
   2   3  10      214.91      219.38     10.47 o 
   3   3  10        5.42       11.97      5.60 o 
   4   3  10     1440.62     1512.48     38.34 o 
   5   3  10       31.21       34.83      5.11 o 
   6   3  10        2.26        2.39      2.49 o 
   7   3  10      272.54      322.09     14.97 o 
   8   3  10      166.67      155.46      9.11 o 
   9   3  10       44.58       45.35      5.26 o 
  10   3  10       57.24       55.93      7.04 o 
  11   3  10        0.77        2.23      2.31 o 
  12   3  10      110.69      122.14      6.59 o 
  13   3  10        0.29       -1.24      2.28 o 
  14   3  10        0.46        1.05      1.79 o 
  15   3  10       19.67       17.74      3.00 o 
 -16   4  10      182.06      176.90      8.90 o 
 -15   4  10      202.21      215.43     11.20 o 
 -14   4  10       73.87       79.72      7.80 o 
 -13   4  10      189.44      176.11     12.86 o 
 -12   4  10       21.08       21.16      5.18 o 
 -11   4  10      881.50      876.80     20.90 o 
 -10   4  10      126.62      123.93      8.39 o 
  -9   4  10      537.85      556.05     17.28 o 
  -8   4  10     1636.28     1586.22     29.33 o 
  -7   4  10      452.96      428.85     21.54 o 
  -6   4  10      187.23      153.07     13.20 o 
  -5   4  10       44.45       37.03      4.72 o 
  -4   4  10       97.58      103.00     10.73 o 
  -3   4  10      320.80      297.72     12.53 o 
  -2   4  10      190.70      176.53      9.52 o 
  -1   4  10        6.54       12.10      2.96 o 
   0   4  10      206.95      219.56     15.08 o 
   1   4  10      684.47      738.43     17.81 o 
   2   4  10       24.80       33.83      3.30 o 
   3   4  10       72.10       71.21      4.80 o 
   4   4  10      326.51      353.36     10.11 o 
   5   4  10       35.55       43.79      4.96 o 
   6   4  10       21.96       27.73      3.96 o 
   7   4  10      114.39      130.25      7.54 o 
   8   4  10      640.61      623.07     15.28 o 
   9   4  10      103.72      111.65      9.89 o 
  10   4  10       19.18       12.48      4.43 o 
  11   4  10      103.23      106.20      8.33 o 
  12   4  10        3.38        4.36      2.83 o 
  13   4  10      211.91      225.60     12.61 o 
  14   4  10        4.11        2.24      1.36 o 
 -15   5  10       11.68       10.72      2.64 o 
 -14   5  10        6.87        9.23      1.83 o 
 -13   5  10      228.28      239.90     11.97 o 
 -12   5  10      170.99      195.04      8.43 o 
 -11   5  10      370.33      367.60     11.99 o 
 -10   5  10        1.81       -0.63      2.32 o 
  -9   5  10        4.70        1.00      2.20 o 
  -8   5  10      232.97      197.13      9.55 o 
  -7   5  10        3.99       -2.60      2.60 o 
  -6   5  10      425.67      390.40     13.34 o 
  -5   5  10      203.55      199.80      9.59 o 
  -4   5  10       20.13       26.32      3.98 o 
  -3   5  10       18.66       22.80      3.59 o 
  -2   5  10       42.26       43.42      7.18 o 
  -1   5  10        6.44       15.31      4.89 o 
   0   5  10       17.60       17.12      3.28 o 
   1   5  10       62.68       68.47      7.31 o 
   2   5  10      119.23      137.38     10.12 o 
   3   5  10       75.37       95.67      8.82 o 
   4   5  10        3.36        3.46      3.09 o 
   5   5  10       22.23       19.43      4.75 o 
   6   5  10        9.96       14.25      3.97 o 
   7   5  10      196.63      198.63     11.63 o 
   8   5  10        4.55        3.11      2.77 o 
   9   5  10        2.24        2.82      2.48 o 
  10   5  10      114.87      125.80      7.75 o 
  11   5  10       96.21      103.89      6.31 o 
  12   5  10       37.60       48.36      3.74 o 
 -13   6  10        0.27        0.48      1.77 o 
 -12   6  10       15.66       18.68      3.56 o 
 -11   6  10      200.77      181.24      7.87 o 
 -10   6  10       88.45       76.62      9.52 o 
  -9   6  10       20.82       24.64      3.12 o 
  -8   6  10        2.52        4.67      2.04 o 
  -7   6  10      133.36      132.37      6.81 o 
  -6   6  10       82.47       83.96      5.53 o 
  -5   6  10       35.83       43.81      4.13 o 
  -4   6  10       60.40       66.36      4.88 o 
  -3   6  10      217.49      230.88     13.85 o 
  -2   6  10        7.46       12.12      5.07 o 
  -1   6  10      313.91      331.81     10.42 o 
   0   6  10      523.49      539.04     13.44 o 
   1   6  10       42.09       47.98      4.33 o 
   2   6  10       29.15       38.53      4.02 o 
   3   6  10        4.29        6.38      2.19 o 
   4   6  10        1.00        3.76      1.93 o 
   5   6  10       20.49       29.97      3.28 o 
   6   6  10        4.14        5.59      1.90 o 
   7   6  10       26.02       24.64      2.68 o 
   8   6  10      114.46      142.55      5.33 o 
   9   6  10       84.41       71.30      3.65 o 
  -9   7  10        2.53        1.54      1.60 o 
  -8   7  10      130.77      113.16      8.96 o 
  -7   7  10      109.05       98.24     16.18 o 
  -6   7  10        2.99        1.17      4.22 o 
  -5   7  10       91.77       90.22      6.49 o 
  -4   7  10        5.07        2.47      1.93 o 
  -3   7  10       23.75       20.14      3.43 o 
  -2   7  10       43.92       43.60      2.90 o 
  -1   7  10       30.07       24.21      3.69 o 
   0   7  10       23.56       20.71      2.23 o 
   1   7  10        5.53        6.16      1.57 o 
   2   7  10        3.61        8.48      1.70 o 
   3   7  10      174.26      189.86      5.60 o 
   4   7  10      272.02      273.05      6.23 o 
   5   7  10       10.88        8.60      1.76 o 
 -19   1  11       23.41       33.73      3.02 o 
 -18   1  11       31.01       25.59      3.16 o 
 -17   1  11       43.13       38.17      4.24 o 
 -16   1  11        6.82       13.84      3.31 o 
 -15   1  11        2.79        5.08      2.73 o 
 -14   1  11        3.14        2.23      2.72 o 
 -13   1  11        1.13        3.98      3.95 o 
 -12   1  11      174.89      165.83     10.08 o 
 -11   1  11       40.32       41.59      5.41 o 
 -10   1  11       14.06       20.90      5.55 o 
  -9   1  11        0.65        4.64      3.50 o 
  -8   1  11     1401.61     1458.87     23.65 o 
  -7   1  11      417.97      406.73     12.48 o 
  -6   1  11     2132.34     2196.96     28.55 o 
  -5   1  11      204.02      214.26      8.88 o 
  -4   1  11      159.68      172.36      6.60 o 
  -3   1  11       89.96       86.73      4.17 o 
  -2   1  11        8.18        6.32      1.68 o 
  -1   1  11       22.22       18.03      1.87 o 
   0   1  11       56.66       57.41      3.31 o 
   1   1  11       45.48       44.99      3.04 o 
   2   1  11       16.70       20.01      2.84 o 
   3   1  11       10.78       13.55      2.27 o 
   4   1  11       10.84       15.42      2.74 o 
   5   1  11        0.03       -2.71      3.25 o 
   6   1  11      130.46      122.59      8.15 o 
   7   1  11      118.25      108.17      7.66 o 
   8   1  11      123.56      121.22      9.49 o 
   9   1  11       67.14       73.59      6.39 o 
  10   1  11       16.73       18.60      3.93 o 
  11   1  11      723.46      775.64     36.30 o 
  12   1  11      280.39      272.49      9.34 o 
  13   1  11      122.16      100.36      8.45 o 
  14   1  11        0.63        1.10      1.48 o 
  15   1  11        8.31        6.22      1.08 o 
 -18   2  11       65.61       68.02      4.05 o 
 -17   2  11        1.59        4.84      2.36 o 
 -16   2  11      174.92      179.59      8.26 o 
 -15   2  11      422.04      448.03     13.81 o 
 -14   2  11      122.88      132.93      8.11 o 
 -13   2  11       41.81       42.50      5.18 o 
 -12   2  11      267.53      287.97      9.96 o 
 -11   2  11       89.47       95.88      5.85 o 
 -10   2  11        8.64       12.21      2.85 o 
  -9   2  11      258.98      272.13     10.28 o 
  -8   2  11      144.85      135.53      6.72 o 
  -7   2  11      323.89      353.58     13.81 o 
  -6   2  11      831.06      809.51     20.64 o 
  -5   2  11      184.35      174.50      9.56 o 
  -4   2  11       98.19      110.36      7.59 o 
  -3   2  11      205.60      213.64     12.57 o 
  -2   2  11        8.12        6.73      2.80 o 
  -1   2  11       47.64       32.45      4.48 o 
   0   2  11      202.54      186.41      9.68 o 
   1   2  11       49.43       38.67      4.85 o 
   2   2  11      219.70      238.98     11.02 o 
   3   2  11      484.62      511.50     12.70 o 
   4   2  11        3.58        5.36      1.94 o 
   5   2  11        1.69        3.69      1.89 o 
   6   2  11     1721.19     1712.75     30.02 o 
   7   2  11      519.69      513.53     16.40 o 
   8   2  11       15.32       18.33      3.98 o 
   9   2  11      220.11      229.51     15.70 o 
  10   2  11       99.32       91.27      6.68 o 
  11   2  11       88.63       97.05      6.31 o 
  12   2  11       26.45       20.81      3.16 o 
  13   2  11       45.03       48.40      2.91 o 
  14   2  11        1.25        0.23      1.62 o 
 -17   3  11      154.53      141.21      6.35 o 
 -16   3  11       28.52       33.33      2.49 o 
 -15   3  11        0.90       -0.23      1.64 o 
 -14   3  11       38.30       46.54      4.39 o 
 -13   3  11       87.49       88.41      9.54 o 
 -12   3  11       31.79       32.76      4.46 o 
 -11   3  11      224.85      231.43     11.00 o 
 -10   3  11      214.33      211.12     14.59 o 
  -9   3  11       77.24       80.46      6.86 o 
  -8   3  11      142.39      140.52      8.86 o 
  -7   3  11      447.36      400.80     20.05 o 
  -6   3  11      184.30      194.33     10.41 o 
  -5   3  11        0.69       -1.90      2.91 o 
  -4   3  11     1281.68     1268.98     25.83 o 
  -3   3  11       44.15       54.81      5.74 o 
  -2   3  11      527.70      492.86     15.85 o 
  -1   3  11      407.64      387.09     13.63 o 
   0   3  11       21.57       25.70      4.20 o 
   1   3  11       30.28       30.33      4.50 o 
   2   3  11      255.39      273.72     11.74 o 
   3   3  11      108.65      118.54      7.98 o 
   4   3  11      197.56      227.67     10.77 o 
   5   3  11      313.10      329.46     12.85 o 
   6   3  11      539.32      558.15     16.38 o 
   7   3  11      225.39      240.22     10.69 o 
   8   3  11        2.79        4.54      2.51 o 
   9   3  11      129.06      123.66     11.11 o 
  10   3  11       55.20       46.32      4.42 o 
  11   3  11      116.34      105.95      6.31 o 
  12   3  11        1.16        1.05      1.42 o 
  13   3  11       38.95       22.99      7.59 o 
 -16   4  11      119.43      133.79      6.39 o 
 -15   4  11      271.60      287.01     11.24 o 
 -14   4  11        0.04       -1.58      2.89 o 
 -13   4  11       12.72       16.41      4.89 o 
 -12   4  11      103.72      103.76      6.48 o 
 -11   4  11        2.96        1.40      3.36 o 
 -10   4  11        6.05        1.68      2.10 o 
  -9   4  11        9.93        1.53      2.16 o 
  -8   4  11      635.31      598.58     17.01 o 
  -7   4  11      599.04      532.35     16.30 o 
  -6   4  11      151.90      130.79     11.52 o 
  -5   4  11       20.74       11.76      2.80 o 
  -4   4  11      155.41      193.06      9.91 o 
  -3   4  11        1.09        1.39      2.05 o 
  -2   4  11        9.70        9.95      6.67 o 
  -1   4  11      180.33      170.32      9.13 o 
   0   4  11      502.67      560.02     22.78 o 
   1   4  11       75.16       86.75      6.35 o 
   2   4  11      168.09      191.48      9.22 o 
   3   4  11       40.89       43.53      3.55 o 
   4   4  11        3.85        8.88      2.42 o 
   5   4  11       64.28       65.69      4.21 o 
   6   4  11       51.94       48.71      3.67 o 
   7   4  11       76.48       68.36      4.04 o 
   8   4  11      116.34      117.92      4.87 o 
   9   4  11        0.38       -0.35      1.82 o 
  10   4  11      158.63      134.73      6.78 o 
  11   4  11        4.70        7.71      1.66 o 
  12   4  11      149.01      146.37      6.13 o 
 -14   5  11      339.98      345.84     10.85 o 
 -13   5  11        3.09        6.12      2.75 o 
 -12   5  11        5.38        3.27      3.12 o 
 -11   5  11       13.68       15.16      2.84 o 
 -10   5  11      259.52      276.35     13.86 o 
  -9   5  11      501.31      564.99     14.18 o 
  -8   5  11      105.56       95.69      6.23 o 
  -7   5  11       37.89       29.49      3.74 o 
  -6   5  11        5.74        5.12      1.95 o 
  -5   5  11       89.72       86.77      5.97 o 
  -4   5  11        0.33       -2.22      2.22 o 
  -3   5  11      113.51       98.73      9.79 o 
  -2   5  11      267.77      271.95     15.82 o 
  -1   5  11      644.95      664.99     24.49 o 
   0   5  11      219.33      204.60     13.78 o 
   1   5  11       30.44       35.20      6.22 o 
   2   5  11       33.23       31.66      3.65 o 
   3   5  11      287.33      283.29     12.42 o 
   4   5  11      116.00      125.43      8.39 o 
   5   5  11      263.44      284.68     12.30 o 
   6   5  11      193.78      179.87      9.62 o 
   7   5  11      238.03      235.00     10.34 o 
   8   5  11       20.52       16.46      3.14 o 
   9   5  11        2.42        2.94      1.80 o 
  10   5  11      102.31      113.15      5.28 o 
 -12   6  11       14.45       16.08      2.50 o 
 -11   6  11      377.99      378.15     11.00 o 
 -10   6  11       12.79       17.28      2.49 o 
  -9   6  11      262.46      289.43      8.05 o 
  -8   6  11      599.25      598.61     11.88 o 
  -7   6  11       39.12       36.88      3.33 o 
  -6   6  11       17.81       17.85      2.59 o 
  -5   6  11        1.63        4.86      3.44 o 
  -4   6  11      311.44      331.26     14.68 o 
  -3   6  11       29.29       30.41      5.07 o 
  -2   6  11        0.75        0.71      2.45 o 
  -1   6  11      542.98      583.12     19.71 o 
   0   6  11      212.00      220.71     12.17 o 
   1   6  11      184.68      199.52     12.39 o 
   2   6  11        2.48        1.68      3.65 o 
   3   6  11        2.10        3.31      1.61 o 
   4   6  11      131.59      169.54      5.98 o 
   5   6  11      197.78      190.32      5.97 o 
   6   6  11        4.13        3.59      1.22 o 
   7   6  11       19.65       20.88      2.87 o 
  -6   7  11        1.67        0.72      1.27 o 
  -5   7  11      301.97      328.66      9.82 o 
  -4   7  11       58.35       57.95      4.44 o 
  -3   7  11      123.23      135.60      6.68 o 
  -2   7  11       97.42      109.57      6.04 o 
  -1   7  11       10.59        5.49      1.92 o 
   0   7  11       96.55      100.91      5.49 o 
   1   7  11        2.14        5.26      1.65 o 
 -18   0  12       57.74       63.77      5.59 o 
 -17   0  12       57.68       38.45      5.24 o 
 -16   0  12       74.21      100.25      8.89 o 
 -15   0  12     2835.65     3071.63     50.46 o 
 -14   0  12      384.65      320.95     17.54 o 
 -13   0  12      279.39      338.47     18.53 o 
 -12   0  12      585.94      610.03     25.45 o 
 -11   0  12     1741.83     1890.44     44.91 o 
 -10   0  12      312.61      315.48     18.69 o 
  -9   0  12      432.35      496.55     23.05 o 
  -8   0  12       76.13       76.36      9.57 o 
  -7   0  12      679.55      727.42     20.31 o 
  -6   0  12     2488.71     2685.55     38.09 o 
  -5   0  12     5334.94     5409.63     79.37 o 
  -4   0  12      191.09      182.70     14.57 o 
  -3   0  12      835.37      915.59     31.72 o 
  -2   0  12      571.38      602.47     25.42 o 
  -1   0  12      225.53      217.05     10.06 o 
   0   0  12      206.15      189.39     15.61 o 
   1   0  12      476.12      430.41     17.04 o 
   2   0  12       20.29       23.59      3.83 o 
   3   0  12        1.99        3.42      2.57 o 
   4   0  12      416.72      441.73     15.63 o 
   5   0  12      218.95      186.84      9.42 o 
   6   0  12       46.34       53.97      5.41 o 
   7   0  12       68.05       88.66      6.50 o 
   8   0  12     1512.62     1493.09     24.65 o 
   9   0  12     1040.71      996.50     19.39 o 
  10   0  12     5115.97     5180.00    101.06 o 
  11   0  12       28.90       35.04      3.65 o 
  12   0  12       29.88       25.42      2.82 o 
  13   0  12      424.20      368.57      7.79 o 
  14   0  12       40.83       26.08      2.83 o 
 -18   1  12      617.32      694.40     14.88 o 
 -17   1  12      145.60      158.36      6.64 o 
 -16   1  12        2.31        2.43      1.86 o 
 -15   1  12      432.31      456.17     13.44 o 
 -14   1  12      524.74      539.16     15.47 o 
 -13   1  12      173.43      161.49     15.21 o 
 -12   1  12       16.41       20.88      3.95 o 
 -11   1  12      196.42      195.40     10.26 o 
 -10   1  12       14.23       22.85      4.10 o 
  -9   1  12      155.38      153.74      9.21 o 
  -8   1  12     1165.26     1249.84     25.30 o 
  -7   1  12      490.37      524.56     17.88 o 
  -6   1  12     2473.90     2568.72     48.57 o 
  -5   1  12      276.38      275.40      9.80 o 
  -4   1  12       10.11        5.23      2.49 o 
  -3   1  12       17.44       26.42      4.09 o 
  -2   1  12      908.89      901.67     21.63 o 
  -1   1  12      773.37      707.23     15.06 o 
   0   1  12       71.41       70.47      4.23 o 
   1   1  12      331.35      319.98      8.51 o 
   2   1  12      269.61      272.53      7.84 o 
   3   1  12       10.41        8.78      2.08 o 
   4   1  12       47.93       46.98      3.61 o 
   5   1  12       14.52       16.93      3.02 o 
   6   1  12       37.61       46.82      3.50 o 
   7   1  12       41.16       46.41      3.45 o 
   8   1  12     1276.23     1250.29     15.53 o 
   9   1  12      122.03      118.60      4.77 o 
  10   1  12      434.45      433.60     12.50 o 
  11   1  12      186.94      181.53      6.02 o 
  12   1  12      198.89      161.76      5.14 o 
  13   1  12        0.79        0.68      0.97 o 
 -17   2  12      674.49      688.68     32.25 o 
 -16   2  12      582.39      638.68     12.75 o 
 -15   2  12       83.75      103.13      5.85 o 
 -14   2  12      116.66      119.54      6.82 o 
 -13   2  12      229.88      228.57      9.84 o 
 -12   2  12      252.92      269.76     10.95 o 
 -11   2  12       92.41      107.94      7.33 o 
 -10   2  12        1.30        3.32      2.85 o 
  -9   2  12       93.48      103.55      7.16 o 
  -8   2  12      819.79      906.58     20.52 o 
  -7   2  12       10.31        8.42      4.01 o 
  -6   2  12     2754.77     2756.12     65.44 o 
  -5   2  12     1293.59     1217.61     24.02 o 
  -4   2  12        7.08       -3.35      3.35 o 
  -3   2  12       15.86       31.82      4.24 o 
  -2   2  12      297.61      298.57     11.87 o 
  -1   2  12      235.91      233.80     11.14 o 
   0   2  12     1163.97     1104.31     25.32 o 
   1   2  12      732.26      744.38     19.06 o 
   2   2  12      502.53      507.43     15.78 o 
   3   2  12       27.58       27.11      3.31 o 
   4   2  12      535.28      532.24     12.47 o 
   5   2  12       19.84       22.66      2.97 o 
   6   2  12      715.64      687.25     13.81 o 
   7   2  12       49.66       52.03      3.95 o 
   8   2  12       11.91       10.25      2.06 o 
   9   2  12       15.38       12.89      2.04 o 
  10   2  12      423.61      380.46     10.05 o 
  11   2  12      335.75      299.31     13.60 o 
  12   2  12       73.47       69.61      3.92 o 
  13   2  12      128.04       87.77     14.35 o 
 -16   3  12       83.69       88.62      5.35 o 
 -15   3  12       94.27       82.93      4.53 o 
 -14   3  12      446.25      423.04     16.45 o 
 -13   3  12      281.98      279.91     14.78 o 
 -12   3  12      130.21      129.05      8.29 o 
 -11   3  12       41.59       52.72      5.06 o 
 -10   3  12      244.98      253.95     18.10 o 
  -9   3  12      107.70      130.67      7.84 o 
  -8   3  12       54.43       63.68      5.68 o 
  -7   3  12      160.68      190.41     12.78 o 
  -6   3  12        7.96        9.33      3.85 o 
  -5   3  12      177.62      146.03      8.59 o 
  -4   3  12       90.30       77.01      6.38 o 
  -3   3  12      719.54      731.22     18.91 o 
  -2   3  12     1510.77     1495.35     26.67 o 
  -1   3  12       77.17       72.57      6.17 o 
   0   3  12      123.67      113.74      8.33 o 
   1   3  12       35.27       30.55      4.32 o 
   2   3  12      145.26      150.60      8.57 o 
   3   3  12       11.82        9.59      2.97 o 
   4   3  12      161.93      168.03      8.84 o 
   5   3  12       16.70       17.95      3.48 o 
   6   3  12        6.87        6.61      2.61 o 
   7   3  12      642.52      651.44     33.31 o 
   8   3  12       13.79       13.53      2.04 o 
   9   3  12        4.03        1.28      1.71 o 
  10   3  12       58.62       63.71      3.67 o 
  11   3  12        1.08        0.82      1.11 o 
  12   3  12       38.07       25.07      3.14 o 
 -15   4  12        0.46        1.70      1.80 o 
 -14   4  12       96.12      110.44      6.83 o 
 -13   4  12       84.78       87.93      6.87 o 
 -12   4  12      128.75      118.74      4.84 o 
 -11   4  12       19.81       21.78      4.27 o 
 -10   4  12        0.09        1.90      1.63 o 
  -9   4  12      167.99      150.21      7.70 o 
  -8   4  12      249.49      254.33     10.21 o 
  -7   4  12       25.13       39.39      6.27 o 
  -6   4  12       64.33       70.09      7.87 o 
  -5   4  12       64.26       65.86      7.69 o 
  -4   4  12       92.75      103.29      6.84 o 
  -3   4  12       32.43       33.76      4.27 o 
  -2   4  12       25.37       29.41      4.07 o 
  -1   4  12      579.36      618.62     16.61 o 
   0   4  12      142.19      155.13      8.17 o 
   1   4  12       15.73       23.15      3.55 o 
   2   4  12       16.66       17.44      4.15 o 
   3   4  12      208.47      223.42      9.02 o 
   4   4  12        0.79        2.06      1.84 o 
   5   4  12      312.98      314.17      9.90 o 
   6   4  12        1.82        2.29      1.27 o 
   7   4  12      571.98      520.16     14.13 o 
   8   4  12      107.07      126.26     10.43 o 
   9   4  12      133.34      120.57      4.60 o 
  10   4  12        0.06       -1.62      1.68 o 
 -13   5  12        1.74        3.50      1.73 o 
 -12   5  12       91.25      101.56      6.30 o 
 -11   5  12       94.86      102.22      5.99 o 
 -10   5  12       26.12       21.34      2.70 o 
  -9   5  12      180.78      192.94      8.18 o 
  -8   5  12       11.83        6.48      2.18 o 
  -7   5  12       74.16       74.27      3.96 o 
  -6   5  12       22.74       31.96      2.78 o 
  -5   5  12       54.10       51.67      3.42 o 
  -4   5  12        0.67       -1.20      2.67 o 
  -3   5  12      232.25      216.92     12.52 o 
  -2   5  12      130.86      119.92      9.61 o 
  -1   5  12      171.46      177.54     11.51 o 
   0   5  12        0.69       -0.01      2.51 o 
   1   5  12       53.97       60.88      6.95 o 
   2   5  12       38.51       37.80      5.53 o 
   3   5  12       53.62       61.56      6.58 o 
   4   5  12       56.29       79.30      7.18 o 
   5   5  12       49.25       63.93      6.15 o 
   6   5  12        2.43        5.12      2.54 o 
   7   5  12        8.94        5.35      2.30 o 
   8   5  12        4.19        4.65      1.91 o 
  -9   6  12       90.41       75.63      5.00 o 
  -8   6  12      314.63      301.06     26.48 o 
  -7   6  12      182.12      148.59     19.22 o 
  -6   6  12       73.86       75.11      5.78 o 
  -5   6  12       23.84       25.85      3.91 o 
  -4   6  12       28.48       24.21      3.81 o 
  -3   6  12        3.22        2.41      2.10 o 
  -2   6  12       84.80       81.95      6.51 o 
  -1   6  12        0.36        3.08      2.29 o 
   0   6  12       86.24      115.46      7.52 o 
   1   6  12      102.16      113.85      7.28 o 
   2   6  12        0.23        0.40      1.77 o 
   3   6  12       32.25       42.19      4.17 o 
   4   6  12       46.01       51.79      4.32 o 
   5   6  12      159.04      147.52      6.21 o 
 -17   1  13       29.08       49.12      4.19 o 
 -16   1  13       28.20       49.73      3.52 o 
 -15   1  13      122.05      120.18      5.91 o 
 -14   1  13      126.82      119.03      6.36 o 
 -13   1  13      506.78      542.23     17.78 o 
 -12   1  13        7.79        7.98      2.73 o 
 -11   1  13      290.19      322.23     11.75 o 
 -10   1  13        2.81        3.61      2.28 o 
  -9   1  13      108.14      120.24      7.61 o 
  -8   1  13       23.84       28.70      3.92 o 
  -7   1  13       50.87       62.86      4.78 o 
  -6   1  13      215.29      243.22      9.00 o 
  -5   1  13       94.61       88.61      5.44 o 
  -4   1  13       45.47       54.86      4.26 o 
  -3   1  13       29.98       32.88      3.44 o 
  -2   1  13       36.65       35.03      4.40 o 
  -1   1  13      107.82       93.92      7.52 o 
   0   1  13       10.22       10.01      2.20 o 
   1   1  13      292.20      277.58      9.12 o 
   2   1  13       18.42       13.26      2.45 o 
   3   1  13        3.22        4.98      1.65 o 
   4   1  13        5.22        1.58      1.51 o 
   5   1  13        6.17        2.79      1.58 o 
   6   1  13        0.43        2.42      1.52 o 
   7   1  13        2.71        6.21      1.73 o 
   8   1  13       19.86       20.55      2.10 o 
   9   1  13      133.11      111.38      4.62 o 
  10   1  13      647.97      550.87     16.53 o 
  11   1  13       19.39       17.46      1.68 o 
  12   1  13      289.37      197.05      7.41 o 
 -16   2  13       15.12       15.12      2.69 o 
 -15   2  13        0.24        3.07      3.82 o 
 -14   2  13       28.32       26.00      2.77 o 
 -13   2  13       81.01       82.19      5.29 o 
 -12   2  13       69.56       74.13      5.16 o 
 -11   2  13       10.51        7.77      4.06 o 
 -10   2  13       22.48       14.52      2.69 o 
  -9   2  13       79.69       85.50      9.68 o 
  -8   2  13       20.71       14.63      4.85 o 
  -7   2  13      401.26      473.47     21.57 o 
  -6   2  13       37.77       43.14      7.23 o 
  -5   2  13      264.73      237.50     16.20 o 
  -4   2  13     2157.79     2200.38     48.28 o 
  -3   2  13      163.68      217.21     15.27 o 
  -2   2  13        9.02        5.96      3.52 o 
  -1   2  13       20.50       20.44      3.41 o 
   0   2  13        8.74        7.71      2.15 o 
   1   2  13      127.29      123.69      5.93 o 
   2   2  13      105.67      109.11      7.22 o 
   3   2  13        3.47        4.22      2.63 o 
   4   2  13       25.25       21.34      2.69 o 
   5   2  13       29.53       33.01      3.11 o 
   6   2  13        0.05       -1.21      1.46 o 
   7   2  13        6.95        8.24      2.61 o 
   8   2  13        3.35        3.07      1.27 o 
   9   2  13        0.78        0.49      2.51 o 
  10   2  13       70.86       49.58      3.43 o 
  11   2  13      326.53      279.71     25.63 o 
 -15   3  13      459.16      470.08     11.05 o 
 -14   3  13        0.66        1.49      3.23 o 
 -13   3  13      197.91      181.78      9.82 o 
 -12   3  13        7.90       15.84      4.05 o 
 -11   3  13       16.39       13.08      2.36 o 
 -10   3  13       32.86       21.57      3.06 o 
  -9   3  13      214.81      214.05     17.65 o 
  -8   3  13      192.70      214.69      8.74 o 
  -7   3  13       40.81       34.70      3.93 o 
  -6   3  13      116.90      136.36      9.61 o 
  -5   3  13      633.46      588.89     15.25 o 
  -4   3  13      889.27      974.20     19.86 o 
  -3   3  13      562.45      554.11     17.15 o 
  -2   3  13      271.07      281.46     10.79 o 
  -1   3  13        4.45        8.49      2.61 o 
   0   3  13        9.92       18.43      3.16 o 
   1   3  13      229.59      219.71     15.98 o 
   2   3  13        9.58       17.44      3.33 o 
   3   3  13      643.85      668.22     16.02 o 
   4   3  13        7.54        6.86      2.43 o 
   5   3  13        4.06        6.75      2.29 o 
   6   3  13        1.63        1.12      1.84 o 
   7   3  13       10.73       14.52      2.46 o 
   8   3  13       14.55       14.64      2.93 o 
   9   3  13       12.09       11.20      3.41 o 
  10   3  13       69.04       59.24      4.33 o 
 -13   4  13      307.83      335.36     10.27 o 
 -12   4  13      159.51      157.59      8.06 o 
 -11   4  13       73.24       74.57      4.26 o 
 -10   4  13       21.31       16.40      2.36 o 
  -9   4  13      189.75      189.69      7.20 o 
  -8   4  13      221.07      220.80      8.08 o 
  -7   4  13       10.81       15.79      2.65 o 
  -6   4  13        0.97        1.66      1.88 o 
  -5   4  13      299.19      318.01     14.06 o 
  -4   4  13        4.51        9.13      3.05 o 
  -3   4  13       25.12       29.43      4.88 o 
  -2   4  13      151.89      164.59      8.72 o 
  -1   4  13       15.34       14.87      2.77 o 
   0   4  13      794.39      861.58     34.14 o 
   1   4  13       48.55       43.80      4.00 o 
   2   4  13       17.56       22.82      3.01 o 
   3   4  13       95.80       95.98      5.38 o 
   4   4  13       80.73       82.77      4.75 o 
   5   4  13       31.30       33.42      2.91 o 
   6   4  13      144.28      129.61     12.18 o 
   7   4  13      240.14      243.72      9.41 o 
   8   4  13       36.04       26.17      2.97 o 
 -10   5  13       39.44       26.55      3.07 o 
  -9   5  13       30.59       32.91      2.59 o 
  -8   5  13       67.63       64.67      3.54 o 
  -7   5  13      329.31      361.53      8.55 o 
  -6   5  13      293.62      277.16      8.11 o 
  -5   5  13       67.67       57.21      3.76 o 
  -4   5  13       93.56      100.59      4.96 o 
  -3   5  13      288.75      289.27      9.56 o 
  -2   5  13      292.99      308.79     12.58 o 
  -1   5  13       75.62       72.95      6.36 o 
   0   5  13       35.02       35.08      4.61 o 
   1   5  13       68.99       56.29      5.48 o 
   2   5  13       25.80       24.69      3.71 o 
   3   5  13       34.72       41.80      4.41 o 
   4   5  13       27.04       33.17      3.71 o 
   5   5  13       78.85       83.86      5.24 o 
   6   5  13        4.98        4.36      1.52 o 
  -5   6  13      279.16      268.72      8.15 o 
  -4   6  13      116.57      122.53      5.74 o 
  -3   6  13        1.61       -0.14      1.44 o 
  -2   6  13       76.96       91.24      5.07 o 
  -1   6  13       39.85       51.11      3.79 o 
   0   6  13      591.71      578.79     11.92 o 
 -15   0  14      148.79      167.83      7.69 o 
 -14   0  14      137.49      192.40      9.39 o 
 -13   0  14     1281.00     1434.25     27.57 o 
 -12   0  14       99.85       94.95      7.88 o 
 -11   0  14       48.11       46.42      6.06 o 
 -10   0  14      102.50       98.42      8.60 o 
  -9   0  14       52.62       51.76      6.59 o 
  -8   0  14      464.10      478.46     19.18 o 
  -7   0  14        2.44        2.41      3.32 o 
  -6   0  14        4.75        4.72      1.96 o 
  -5   0  14       54.57       50.66      4.86 o 
  -4   0  14       46.75       36.44      4.20 o 
  -3   0  14       17.00       17.89      4.93 o 
  -2   0  14        3.29        1.15      2.57 o 
  -1   0  14       34.20       26.25      5.05 o 
   0   0  14        2.27        5.95      3.25 o 
   1   0  14      405.71      392.70     17.91 o 
   2   0  14       96.54       98.19      9.04 o 
   3   0  14     1047.19     1068.82     28.20 o 
   4   0  14       47.20       43.56      4.13 o 
   5   0  14      105.23       96.30      6.05 o 
   6   0  14       27.39       29.94      3.24 o 
   7   0  14      155.08      139.16      9.55 o 
   8   0  14       57.99       48.50      4.97 o 
   9   0  14      188.90      172.58      8.07 o 
  10   0  14      154.31      108.04      5.47 o 
 -15   1  14      187.49      227.54      8.93 o 
 -14   1  14      994.48     1045.42     15.35 o 
 -13   1  14       14.31       24.29      3.89 o 
 -12   1  14        4.62        6.08      2.14 o 
 -11   1  14      975.38     1027.95     17.82 o 
 -10   1  14      566.36      614.18     14.33 o 
  -9   1  14        0.18       -0.91      2.05 o 
  -8   1  14        4.66        2.70      2.07 o 
  -7   1  14      641.03      683.15     15.78 o 
  -6   1  14      344.35      369.78      9.86 o 
  -5   1  14        7.69        7.46      2.25 o 
  -4   1  14      292.34      322.67     10.58 o 
  -3   1  14     1620.07     1632.70     25.99 o 
  -2   1  14      386.25      366.05     12.33 o 
  -1   1  14      176.74      138.65      7.66 o 
   0   1  14      396.26      379.21     12.28 o 
   1   1  14      573.37      576.88     15.44 o 
   2   1  14      388.60      385.36     11.91 o 
   3   1  14      353.54      321.62      8.69 o 
   4   1  14       35.95       24.85      2.69 o 
   5   1  14       67.26       69.87      3.95 o 
   6   1  14       31.48       24.59      2.43 o 
   7   1  14      107.28       93.79      4.00 o 
   8   1  14       12.16       10.95      1.58 o 
   9   1  14       54.46       56.15      3.26 o 
  10   1  14      314.62      227.22      7.79 o 
 -14   2  14       29.36       24.51      3.36 o 
 -13   2  14      714.26      847.19     19.91 o 
 -12   2  14      128.38      138.04      8.99 o 
 -11   2  14        0.62        0.78      2.62 o 
 -10   2  14       48.37       37.52      5.49 o 
  -9   2  14      327.66      328.00     15.74 o 
  -8   2  14      138.58      165.26     11.55 o 
  -7   2  14       78.03       83.90      8.39 o 
  -6   2  14       71.61       69.88      7.92 o 
  -5   2  14      175.26      166.89     12.36 o 
  -4   2  14      141.52      134.32     11.19 o 
  -3   2  14       74.15      100.63      9.77 o 
  -2   2  14       91.28      100.19      9.59 o 
  -1   2  14      341.16      336.51     16.98 o 
   0   2  14       36.46       41.55      6.41 o 
   1   2  14        0.17        3.76      2.87 o 
   2   2  14        8.30        5.96      2.84 o 
   3   2  14      167.42      167.88     11.14 o 
   4   2  14        2.60        3.87      2.09 o 
   5   2  14       25.53       25.15      3.13 o 
   6   2  14        2.03        2.61      1.82 o 
   7   2  14       66.28       61.24      3.92 o 
   8   2  14      215.40      200.64     17.30 o 
   9   2  14        5.06        3.24      1.44 o 
 -13   3  14       84.88       83.98      5.05 o 
 -12   3  14      696.75      783.55     17.10 o 
 -11   3  14      108.47      126.40      7.84 o 
 -10   3  14        6.05        1.23      2.31 o 
  -9   3  14       79.74       82.26      7.32 o 
  -8   3  14       28.92       38.73      5.29 o 
  -7   3  14       80.31       72.64      7.24 o 
  -6   3  14      647.28      679.33     13.20 o 
  -5   3  14      991.46      994.25     16.37 o 
  -4   3  14       15.26       16.77      2.66 o 
  -3   3  14     1567.20     1608.63     33.26 o 
  -2   3  14        1.99        2.83      1.99 o 
  -1   3  14       20.95       15.71      2.90 o 
   0   3  14       54.82       52.74      4.19 o 
   1   3  14      108.56       92.21      7.22 o 
   2   3  14      931.32      922.55     19.19 o 
   3   3  14       14.16       13.54      2.26 o 
   4   3  14       46.34       35.89      6.35 o 
   5   3  14       81.30       71.71      5.93 o 
   6   3  14        6.04        1.91      4.38 o 
   7   3  14       24.47       18.40      2.47 o 
 -11   4  14       15.44       14.10      2.43 o 
 -10   4  14       68.04       75.27      4.96 o 
  -9   4  14      103.00      110.50      6.54 o 
  -8   4  14      287.84      279.64      5.64 o 
  -7   4  14       21.60       22.20      1.86 o 
  -6   4  14       80.27       69.33      3.42 o 
  -5   4  14      104.19      130.49      6.53 o 
  -4   4  14      133.82      120.80      5.38 o 
  -3   4  14      717.55      669.55     16.72 o 
  -2   4  14      122.14      129.87      7.65 o 
  -1   4  14      120.55      114.28      7.13 o 
   0   4  14      839.68      842.28     42.65 o 
   1   4  14      195.06      184.25      6.23 o 
   2   4  14      242.18      242.46      6.76 o 
   3   4  14       21.19       22.95      3.05 o 
   4   4  14        2.20        3.89      1.68 o 
   5   4  14        7.32        6.39      1.47 o 
  -5   5  14       75.56       70.35      4.26 o 
  -4   5  14       25.88       27.67      2.87 o 
  -3   5  14        0.67        2.08      1.39 o 
  -2   5  14       27.46       25.95      4.59 o 
  -1   5  14       31.57       30.06      4.53 o 
   0   5  14       36.86       26.84      2.79 o 
   1   5  14       29.47       26.75      2.68 o 
 -13   1  15       51.96       45.06      3.84 o 
 -12   1  15        4.06        2.59      1.65 o 
 -11   1  15       14.19       20.39      2.12 o 
 -10   1  15       39.43       47.73      3.27 o 
  -9   1  15      210.36      226.64      8.63 o 
  -8   1  15        1.45        0.46      3.10 o 
  -7   1  15       39.77       36.81      3.21 o 
  -6   1  15       59.95       58.34      6.35 o 
  -5   1  15       41.83       42.78      5.65 o 
  -4   1  15      267.42      266.84      9.45 o 
  -3   1  15       57.04       53.86      3.42 o 
  -2   1  15      289.13      275.16     14.36 o 
  -1   1  15        1.07       -1.34      1.65 o 
   0   1  15      148.22      131.77      6.24 o 
   1   1  15       34.38       27.83      3.01 o 
   2   1  15       26.76       22.42      2.80 o 
   3   1  15       21.02       16.48      2.27 o 
   4   1  15      156.05      153.70     13.38 o 
   5   1  15      140.86      114.99      6.48 o 
   6   1  15        2.72        2.39      1.63 o 
   7   1  15        0.23        1.40      1.32 o 
 -12   2  15        1.13       -0.26      1.36 o 
 -11   2  15      122.82      149.15      7.72 o 
 -10   2  15       29.61       39.09      4.54 o 
  -9   2  15       10.63        5.07      2.60 o 
  -8   2  15        4.52        6.74      3.01 o 
  -7   2  15        4.52        3.13      2.36 o 
  -6   2  15        2.89        4.70      2.99 o 
  -5   2  15        0.49        1.44      2.72 o 
  -4   2  15       49.27       46.41      5.63 o 
  -3   2  15       68.14       65.73      4.80 o 
  -2   2  15       40.99       34.61      5.22 o 
  -1   2  15       99.59      102.81      8.26 o 
   0   2  15       31.45       40.22      5.28 o 
   1   2  15        4.28        5.24      2.62 o 
   2   2  15       21.17       21.09      3.65 o 
   3   2  15      387.23      372.92     13.50 o 
   4   2  15        4.00        1.73      1.86 o 
   5   2  15       23.76       21.32      3.11 o 
   6   2  15       22.44       15.88      2.36 o 
 -10   3  15      349.13      333.12      6.87 o 
  -9   3  15        2.24        0.26      1.69 o 
  -8   3  15        0.68       -2.04      2.27 o 
  -7   3  15      121.44      120.72      7.47 o 
  -6   3  15      140.09      138.71      8.17 o 
  -5   3  15      146.42      158.61      8.89 o 
  -4   3  15      390.47      435.03     14.57 o 
  -3   3  15       56.89       73.68      6.35 o 
  -1   3  15        5.99       10.02      2.85 o 
   0   3  15       10.36       11.14      2.89 o 
   1   3  15       25.51       19.17      3.23 o 
   2   3  15      218.65      205.13      9.00 o 
   3   3  15       65.42       48.57      4.23 o 
   4   3  15       57.55       48.97      3.76 o 
  -6   4  15       35.29       25.10      2.78 o 
  -5   4  15        7.72        9.00      1.99 o 
  -4   4  15       93.11       73.91      4.83 o 
  -3   4  15        3.36        6.31      1.97 o 
  -2   4  15      284.84      245.85      8.73 o 
  -1   4  15     1701.42     1415.18     20.57 o 
   0   4  15        9.55       10.58      2.34 o 
  -8   0  16       73.67       81.84      4.80 o 
  -7   0  16      101.99      109.72      5.73 o 
  -6   0  16      907.94      886.76     16.43 o 
  -5   0  16      117.80      130.45      6.42 o 
  -4   0  16      231.81      218.79      8.08 o 
  -1   0  16        3.30        7.76      2.23 o 
   0   0  16      296.24      271.34     10.21 o 
   1   0  16       48.99       49.11      4.35 o 
   2   0  16      388.51      313.55      9.99 o 
   3   0  16      117.39       99.33      5.26 o 
  -9   1  16      407.32      422.40     11.08 o 
  -8   1  16       15.37       17.55      2.75 o 
  -7   1  16       14.69        9.17      2.26 o 
  -6   1  16       16.28       21.72      3.31 o 
  -5   1  16        6.84        6.91      2.25 o 
  -4   1  16      199.93      186.26      8.45 o 
  -3   1  16      483.38      468.09     13.06 o 
  -2   1  16        8.36        8.47      1.73 o 
  -1   1  16       72.94       64.86      3.61 o 
   0   1  16      109.82      109.60      9.71 o 
   1   1  16        9.50        8.44      1.47 o 
   2   1  16      202.40      183.36      8.05 o 
   3   1  16       69.84       54.39      4.16 o 
  -8   2  16       57.00       49.69      3.96 o 
  -7   2  16      120.47      118.18      6.31 o 
  -6   2  16      242.75      238.91      9.21 o 
  -5   2  16      119.85      118.81      6.68 o 
  -4   2  16      165.16      165.62      7.84 o 
  -3   2  16       33.44       22.88      3.34 o 
  -2   2  16      121.33      123.45      6.68 o 
  -1   2  16        1.15        3.62      1.96 o 
   0   2  16      420.26      375.68     19.53 o 
   1   2  16        1.86       -0.14      3.02 o 
   2   2  16       22.92       11.42      2.09 o 
  -4   3  16       52.62       38.04      3.24 o 
  -3   3  16      109.27       73.22      4.48 o 
  -2   3  16       90.38       51.36      3.75 o 
                                                 
